# Supplementary material for: In silico Design of a Multivalent Vaccine Against Candida albicans
Source: Sci Rep. 2020 Jan 23;10:1066. doi: 10.1038/s41598-020-57906-x (PMC6978452; doi:10.1038/s41598-020-57906-x)
Supplement: Supplementary file 1 — Supplementary Dataset 1. [file 41598_2020_57906_MOESM1_ESM.xlsx]

## Sheet: Antigenicity analyses
http://cello.life.nctu.edu.tw/cello2go/
Accession No.	VaxiJen analysis	Subcellular localization
XP_019330618.1	ribosomal 60S subunit protein L26B [Candida albicans SC5314] Overall Antigen Prediction = 1.0049 ( Probable ANTIGEN ).	Ribosome/cytoplasm
XP_019330621.1	ribosomal 40S subunit protein S16A [Candida albicans SC5314] Overall Antigen Prediction = 0.9932 ( Probable ANTIGEN ).	Ribosome/cytoplasm
XP_019330641.1	sepiapterin reductase family protein [Candida albicans SC5314] Overall Antigen Prediction = 0.9343 ( Probable ANTIGEN ).	Cytoplam/Mitochondria
XP_019330650.1	ribosomal 40S subunit protein S27A [Candida albicans SC5314] Overall Antigen Prediction = 0.9807 ( Probable ANTIGEN ).	Ribosome/cytoplasm
XP_019330668.1	hypothetical protein CAALFM_C107150WA [Candida albicans SC5314] Overall Antigen Prediction = 0.9282 ( Probable ANTIGEN ).	Extracellular/nuclear
XP_019330743.1	hypothetical protein CAALFM_C201040WA [Candida albicans SC5314] Overall Antigen Prediction = 1.1158 ( Probable ANTIGEN ).	Nuclear
XP_019330764.1	mRNA splicing protein [Candida albicans SC5314] Overall Antigen Prediction = 1.2736 ( Probable ANTIGEN ).	Nuclear
XP_019330781.1	ribosomal 60S subunit protein L33A [Candida albicans SC5314] Overall Antigen Prediction = 1.0656 ( Probable ANTIGEN ).	Ribosome/cytoplasm
XP_019330798.1	Rho family GTPase [Candida albicans SC5314] Overall Antigen Prediction = 0.9032 ( Probable ANTIGEN ).	Cytoplasmic/Nuclear
XP_019330799.1	hypothetical protein CAALFM_C207770CA [Candida albicans SC5314] Overall Antigen Prediction = 1.0815 ( Probable ANTIGEN ).	Nuclear/Mitochondria
XP_019330819.1	Mtr2p [Candida albicans SC5314] Overall Antigen Prediction = 1.1320 ( Probable ANTIGEN ).	Nuclear
XP_019330820.1	hypothetical protein CAALFM_C210650WA [Candida albicans SC5314] Overall Antigen Prediction = 1.2736 ( Probable ANTIGEN ).	Cytoplasmic/Nuclear
XP_019330843.1	SCF ubiquitin ligase complex subunit [Candida albicans SC5314] Overall Antigen Prediction = 0.9570 ( Probable ANTIGEN ).	Cytoplasmic/Nuclear
XP_019330881.1	DNA-(apurinic or apyrimidinic site) lyase [Candida albicans SC5314] Overall Antigen Prediction = 1.0167 ( Probable ANTIGEN ).	Cytoplasmic/Nuclear/Mitochondrial
XP_019330891.1	hypothetical protein CAALFM_C307580WA [Candida albicans SC5314] Overall Antigen Prediction = 1.5755 ( Probable ANTIGEN ).	Cytoplasmic/Nuclear
XP_019330911.1	protein transporter [Candida albicans SC5314] Overall Antigen Prediction = 1.3912 ( Probable ANTIGEN ).	Nuclear/Mitochondria
XP_019330917.1	DNA-directed RNA polymerase core subunit [Candida albicans SC5314] Overall Antigen Prediction = 1.0582 ( Probable ANTIGEN ).	Nuclear
XP_019330918.1	hypothetical protein CAALFM_C403300CA [Candida albicans SC5314] Overall Antigen Prediction = 1.0734 ( Probable ANTIGEN ).	Cytoplasmic/Nuclear/Mitochondrial
XP_019330926.1	ribosomal 60S subunit protein L22B [Candida albicans SC5314] Overall Antigen Prediction = 1.0763 ( Probable ANTIGEN ).	Cytoplasmic/Nuclear
XP_019330931.1	ubiquitin-like protein [Candida albicans SC5314] Overall Antigen Prediction = 1.3929 ( Probable ANTIGEN ).	Cytoplasmic/Nuclear
XP_019330941.1	chromatin DNA-binding EKC/KEOPS complex subunit [Candida albicans SC5314] Overall Antigen Prediction = 1.1163 ( Probable ANTIGEN ).	Cytoplasmic/Nuclear
XP_019330953.1	hypothetical protein CAALFM_C501020CA [Candida albicans SC5314] Overall Antigen Prediction = 1.0878 ( Probable ANTIGEN ).	Nuclear/Mitochondria
XP_019330973.1	Pga56p [Candida albicans SC5314] Overall Antigen Prediction = 1.2415 ( Probable ANTIGEN ).	Extracellular
XP_019330980.1	ribosomal 60S subunit protein L43A [Candida albicans SC5314] Overall Antigen Prediction = 0.9159 ( Probable ANTIGEN ).	Ribosome/cytoplasm
XP_019331016.1	cytochrome c oxidase subunit VIb [Candida albicans SC5314] Overall Antigen Prediction = 1.1184 ( Probable ANTIGEN ).	cytoplasmic
XP_019331026.1	hypothetical protein CAALFM_C701160CA [Candida albicans SC5314] Overall Antigen Prediction = 0.9245 ( Probable ANTIGEN ).	Mitochondrial
XP_019331027.1	guanine nucleotide-binding protein subunit beta [Candida albicans SC5314] Overall Antigen Prediction = 1.1559 ( Probable ANTIGEN ).	Mitochondrial
XP_019331031.1	Ste18p [Candida albicans SC5314] Overall Antigen Prediction = 0.9487 ( Probable ANTIGEN ).	Nuclear/Mitochondria
XP_019331036.1	U6 snRNA complex subunit [Candida albicans SC5314] Overall Antigen Prediction = 1.0541 ( Probable ANTIGEN ).	Nuclear
XP_019331047.1	hypothetical protein CAALFM_CR00340CA [Candida albicans SC5314] Overall Antigen Prediction = 1.0804 ( Probable ANTIGEN ).	Nuclear/Mitochondria/Extracellular
XP_019331051.1	hypothetical protein CAALFM_CR00910WA [Candida albicans SC5314] Overall Antigen Prediction = 1.1683 ( Probable ANTIGEN ).	Plasmamembrane/nuclear
XP_019331052.1	Arc19p [Candida albicans SC5314] Overall Antigen Prediction = 0.9653 ( Probable ANTIGEN ).	cytoplasmic
XP_019331061.1	hypothetical protein CAALFM_CR02100CA [Candida albicans SC5314] Overall Antigen Prediction = 0.9218 ( Probable ANTIGEN ).	Cytoplasmic/Nuclear
XP_019331082.1	proteasome core particle subunit alpha 4 [Candida albicans SC5314] Overall Antigen Prediction = 0.9968 ( Probable ANTIGEN ).	Cytoplasmic
XP_019331089.1	mitochondrial 54S ribosomal protein YmL44 [Candida albicans SC5314] Overall Antigen Prediction = 1.0478 ( Probable ANTIGEN ).	Mitochondrial
XP_019331097.1	copper metallochaperone [Candida albicans SC5314] Overall Antigen Prediction = 1.0590 ( Probable ANTIGEN ).	Cytoplasmic/Nuclear
XP_019331099.1	mRNA splicing protein [Candida albicans SC5314] Overall Antigen Prediction = 1.0625 ( Probable ANTIGEN ).	Nuclear/Mitochondria
XP_019331101.1	hypothetical protein CAALFM_CR07740WA [Candida albicans SC5314] Overall Antigen Prediction = 1.0255 ( Probable ANTIGEN ).	Nuclear/Mitochondria
XP_019331104.1	snoRNP complex protein [Candida albicans SC5314] Overall Antigen Prediction = 1.1166 ( Probable ANTIGEN ).	Nuclear/Mitochondria
XP_019331117.1	hypothetical protein CAALFM_CR09460CA [Candida albicans SC5314] Overall Antigen Prediction = 0.9203 ( Probable ANTIGEN ).	Nuclear
XP_019331118.1	hypothetical protein CAALFM_CR09580CA [Candida albicans SC5314] Overall Antigen Prediction = 0.3948 ( Probable NON-ANTIGEN ).	Plasmamembrane/nuclear
XP_441049.1	TOR complex subunit [Candida albicans SC5314] Overall Antigen Prediction = 1.0932 ( Probable ANTIGEN ).	Extracellular
XP_710236.2	translocation channel protein [Candida albicans SC5314] Overall Antigen Prediction = 0.9105 ( Probable ANTIGEN ).	Mitochondrial
XP_710425.2	Als4p [Candida albicans SC5314] Overall Antigen Prediction = 1.2231 ( Probable ANTIGEN ).	Extracellular/Plasmamembrane/nuclear
XP_710435.2	Als3p [Candida albicans SC5314] Overall Antigen Prediction = 0.9490 ( Probable ANTIGEN ).	Extracellular/Plasmamembrane/nuclear
XP_710530.1	hypothetical protein CAALFM_C703760WA [Candida albicans SC5314] Overall Antigen Prediction = 1.1519 ( Probable ANTIGEN ).	Nuclear
XP_710638.1	hypothetical protein CAALFM_C300840CA [Candida albicans SC5314] Overall Antigen Prediction = 0.9078 ( Probable ANTIGEN ).	Plasmamembrane
XP_710661.1	translation initiation factor eIF1 [Candida albicans SC5314] Overall Antigen Prediction = 1.0548 ( Probable ANTIGEN ).	Cytoplasmic/Nuclear
XP_710751.1	peptidylprolyl isomerase [Candida albicans SC5314] Overall Antigen Prediction = 1.1548 ( Probable ANTIGEN ).	Cytoplasmic
XP_711046.1	Yhb1p [Candida albicans SC5314] Overall Antigen Prediction = 0.9594 ( Probable ANTIGEN ).	Cytoplasmic
XP_711087.2	Pga39p [Candida albicans SC5314] Overall Antigen Prediction = 1.0569 ( Probable ANTIGEN ).	Extracellular/nuclear
XP_711159.1	hypothetical protein CAALFM_C503870CA [Candida albicans SC5314] Overall Antigen Prediction = 1.0945 ( Probable ANTIGEN ).	Cytoplam/Mitochondria
XP_711167.2	guanylate kinase [Candida albicans SC5314] Overall Antigen Prediction = 1.0968 ( Probable ANTIGEN ).	Nuclear
XP_711172.1	Fav2p [Candida albicans SC5314] Overall Antigen Prediction = 0.9661 ( Probable ANTIGEN ).	Extracellular/nuclear
XP_711424.1	Mdj1p [Candida albicans SC5314] Overall Antigen Prediction = 0.9260 ( Probable ANTIGEN ).	Mitochondrial
XP_711485.1	Ran GTPase [Candida albicans SC5314] Overall Antigen Prediction = 1.0303 ( Probable ANTIGEN ).	Cytoplasmic/Nuclear
XP_711556.1	Soh1p [Candida albicans SC5314] Overall Antigen Prediction = 0.9348 ( Probable ANTIGEN ).	Nuclear
XP_711877.2	hypothetical protein CAALFM_C108440CA [Candida albicans SC5314] Overall Antigen Prediction = 0.9833 ( Probable ANTIGEN ).	Nuclear
XP_711968.2	hypothetical protein CAALFM_C103990WA [Candida albicans SC5314] Overall Antigen Prediction = 0.9136 ( Probable ANTIGEN ).	Nuclear/Mitochondria
XP_711979.2	Crg1p [Candida albicans SC5314] Overall Antigen Prediction = 0.9776 ( Probable ANTIGEN ).	Cytoplasmic
XP_712237.1	elongin C [Candida albicans SC5314] Overall Antigen Prediction = 1.0852 ( Probable ANTIGEN ).	Cytoplasmic
XP_712591.2	Pga55p [Candida albicans SC5314] Overall Antigen Prediction = 1.1443 ( Probable ANTIGEN ).	Nuclear
XP_712646.2	Als2p [Candida albicans SC5314] Overall Antigen Prediction = 1.2323 ( Probable ANTIGEN ).	Extracellular/Plasmamembrane/nuclear
XP_713323.1	hypothetical protein CAALFM_C400170WA [Candida albicans SC5314] Overall Antigen Prediction = 1.0027 ( Probable ANTIGEN ).	Nuclear
XP_713413.2	rRNA-binding ribosome biosynthesis protein [Candida albicans SC5314] Overall Antigen Prediction = 0.9165 ( Probable ANTIGEN ).	Nuclear
XP_713426.1	Pga22p [Candida albicans SC5314] Overall Antigen Prediction = 0.9181 ( Probable ANTIGEN ).	Extracellular
XP_713489.1	type II HSP40 co-chaperone [Candida albicans SC5314] Overall Antigen Prediction = 0.9680 ( Probable ANTIGEN ).	Cytoplasmic/Nuclear/Mitochondrial
XP_713560.1	hypothetical protein CAALFM_C104940CA [Candida albicans SC5314] Overall Antigen Prediction = 1.1624 ( Probable ANTIGEN ).	Plasmamembrane
XP_713808.2	hypothetical protein CAALFM_C111270WA [Candida albicans SC5314] Overall Antigen Prediction = 1.1417 ( Probable ANTIGEN ).	Extracellular/nuclear
XP_713930.2	transcription factor TFIIIC subunit [Candida albicans SC5314] Overall Antigen Prediction = 0.9140 ( Probable ANTIGEN ).	Plasmamembrane
XP_713949.2	Asr1p [Candida albicans SC5314] Overall Antigen Prediction = 1.4962 ( Probable ANTIGEN ).	Nuclear
XP_713956.1	hypothetical protein CAALFM_C110690WA [Candida albicans SC5314] Overall Antigen Prediction = 0.9885 ( Probable ANTIGEN ).	Cytoplasmic/Mitochondrial
XP_714215.1	hypothetical protein CAALFM_C500850CA [Candida albicans SC5314] Overall Antigen Prediction = 1.0026 ( Probable ANTIGEN ).	Extracellular
XP_714298.1	Pex7p [Candida albicans SC5314] Overall Antigen Prediction = 0.9229 ( Probable ANTIGEN ).	Extracellular/Cytoplasmic
XP_714302.1	hypothetical protein CAALFM_C600920WA [Candida albicans SC5314] Overall Antigen Prediction = 1.1577 ( Probable ANTIGEN ).	Nuclear
XP_714329.1	Rcn1p [Candida albicans SC5314] Overall Antigen Prediction = 0.9740 ( Probable ANTIGEN ).	Nuclear
XP_714404.2	Pho23p [Candida albicans SC5314] Overall Antigen Prediction = 1.0051 ( Probable ANTIGEN ).	Nuclear
XP_714462.1	Ywp1p [Candida albicans SC5314] Overall Antigen Prediction = 0.9071 ( Probable ANTIGEN ).	Extracellular/Plasmamembrane
XP_714475.1	hypothetical protein CAALFM_C208460CA [Candida albicans SC5314] Overall Antigen Prediction = 0.9304 ( Probable ANTIGEN ).	Extracellular
XP_714572.2	Eap1p [Candida albicans SC5314] Overall Antigen Prediction = 1.0124 ( Probable ANTIGEN ).	Extracellular/Nuclear
XP_714590.2	hypothetical protein CAALFM_C501990WA, partial [Candida albicans SC5314] Overall Antigen Prediction = 1.0554 ( Probable ANTIGEN ).	Nuclear/Mitochondria
XP_714695.1	hypothetical protein CAALFM_C305540CA [Candida albicans SC5314] Overall Antigen Prediction = 0.9984 ( Probable ANTIGEN ).	Nuclear/Mitochondria
XP_714700.1	Bat22p [Candida albicans SC5314] Overall Antigen Prediction = 0.9381 ( Probable ANTIGEN ).	Cytoplasmic
XP_714912.1	rRNA-binding ribosome biosynthesis protein [Candida albicans SC5314] Overall Antigen Prediction = 0.9357 ( Probable ANTIGEN ).	Cytoplasmic/Nuclear
XP_715056.1	Ddi1p [Candida albicans SC5314] Overall Antigen Prediction = 0.9130 ( Probable ANTIGEN ).	Cytoplasmic/Nuclear
XP_715171.2	hypothetical protein CAALFM_CR03520CA [Candida albicans SC5314] Overall Antigen Prediction = 0.9441 ( Probable ANTIGEN ).	Cytoplasmic
XP_715244.1	proteinase B [Candida albicans SC5314] Overall Antigen Prediction = 1.0223 ( Probable ANTIGEN ).	Extracellular
XP_715417.1	methylated-DNA--protein-cysteine methyltransferase [Candida albicans SC5314] Overall Antigen Prediction = 1.0710 ( Probable ANTIGEN ).	Extracellular
XP_715425.1	Exm2p [Candida albicans SC5314] Overall Antigen Prediction = 1.1141 ( Probable ANTIGEN ).	Cytoplasmic/Nuclear
XP_715730.2	hypothetical protein CAALFM_C501040WA [Candida albicans SC5314] Overall Antigen Prediction = 0.9358 ( Probable ANTIGEN ).	Nuclear
XP_715792.1	GTP cyclohydrolase II [Candida albicans SC5314] Overall Antigen Prediction = 1.0400 ( Probable ANTIGEN ).	Mitochondrial
XP_715793.1	hypothetical protein CAALFM_CR03000CA [Candida albicans SC5314] Overall Antigen Prediction = 0.9902 ( Probable ANTIGEN ).	Mitochondrial
XP_715859.1	Trp99p [Candida albicans SC5314] Overall Antigen Prediction = 1.2695 ( Probable ANTIGEN ).	Mitochondrial
XP_716070.1	hypothetical protein CAALFM_C306270CA [Candida albicans SC5314] Overall Antigen Prediction = 1.0554 ( Probable ANTIGEN ).	Cytoplasmic/Nuclear
XP_716074.1	Erv25p [Candida albicans SC5314] Overall Antigen Prediction = 0.9723 ( Probable ANTIGEN ).	Extracellular
XP_716094.1	FG-nucleoporin [Candida albicans SC5314] Overall Antigen Prediction = 1.1678 ( Probable ANTIGEN ).	Nuclear
XP_716217.1	leucine carboxy methyltransferase [Candida albicans SC5314] Overall Antigen Prediction = 0.9565 ( Probable ANTIGEN ).	Cytoplasmic/Nuclear
XP_716304.1	mitochondrial 54S ribosomal protein YmL13 [Candida albicans SC5314] Overall Antigen Prediction = 0.9093 ( Probable ANTIGEN ).	Cytoplasmic/Nuclear/Mitochondrial
XP_716315.1	hypothetical protein CAALFM_C112180CA [Candida albicans SC5314] Overall Antigen Prediction = 0.9871 ( Probable ANTIGEN ).	Nuclear
XP_716414.1	putative hydrolase [Candida albicans SC5314] Overall Antigen Prediction = 0.9673 ( Probable ANTIGEN ).	Nuclear
XP_716456.1	hypothetical protein CAALFM_CR09240CA [Candida albicans SC5314] Overall Antigen Prediction = 0.9345 ( Probable ANTIGEN ).	Cytoplasmic
XP_716574.2	hypothetical protein CAALFM_C405800CA, partial [Candida albicans SC5314] Overall Antigen Prediction = 0.9177 ( Probable ANTIGEN ).	Cytoplasmic
XP_716967.1	Pga28p [Candida albicans SC5314] Overall Antigen Prediction = 0.9143 ( Probable ANTIGEN ).	Extracellular
XP_717126.1	malate dehydrogenase [Candida albicans SC5314] Overall Antigen Prediction = 0.9312 ( Probable ANTIGEN ).	Cytoplasmic
XP_717184.2	hypothetical protein CAALFM_C405010WA [Candida albicans SC5314] Overall Antigen Prediction = 0.9212 ( Probable ANTIGEN ).	Nuclear/Mitochondria
XP_717192.1	chromatin DNA-binding HSP70/DnaK family ATPase [Candida albicans SC5314] Overall Antigen Prediction = 0.9074 ( Probable ANTIGEN ).	Mitochondrial
XP_717395.2	putative lipase [Candida albicans SC5314] Overall Antigen Prediction = 1.1560 ( Probable ANTIGEN ).	Extracellular
XP_717398.1	Rbr1p [Candida albicans SC5314] Overall Antigen Prediction = 1.1246 ( Probable ANTIGEN ).	Extracellular/Plasmamembrane/nuclear
XP_717399.2	chromatin modification protein [Candida albicans SC5314] Overall Antigen Prediction = 0.9422 ( Probable ANTIGEN ).	Nuclear
XP_717779.1	rRNA-processing protein [Candida albicans SC5314] Overall Antigen Prediction = 0.9899 ( Probable ANTIGEN ).	Nuclear/Mitochondria
XP_717953.1	Ato10p [Candida albicans SC5314] Overall Antigen Prediction = 1.2167 ( Probable ANTIGEN ).	Plasmamembrane
XP_718077.1	Als1p [Candida albicans SC5314] Overall Antigen Prediction = 1.0218 ( Probable ANTIGEN ).	Plasmamembrane/nuclear
XP_718085.2	Hsp90 cochaperone [Candida albicans SC5314] Overall Antigen Prediction = 1.2465 ( Probable ANTIGEN ).	Nuclear
XP_718096.1	Ihd1p [Candida albicans SC5314] Overall Antigen Prediction = 1.1258 ( Probable ANTIGEN ).	Extracellular/Nuclear
XP_718098.1	hypothetical protein CAALFM_C603880WA [Candida albicans SC5314] Overall Antigen Prediction = 1.0247 ( Probable ANTIGEN ).	Cytoplasmic/Mitochondrial
XP_718117.1	Mbf1p [Candida albicans SC5314] Overall Antigen Prediction = 1.0832 ( Probable ANTIGEN ).	Nuclear/Mitochondria
XP_718119.1	hypothetical protein CAALFM_C101080WA [Candida albicans SC5314] Overall Antigen Prediction = 0.9127 ( Probable ANTIGEN ).	Nuclear
XP_718137.1	TRAPP subunit [Candida albicans SC5314] Overall Antigen Prediction = 0.9114 ( Probable ANTIGEN ).	Nuclear
XP_718509.1	ATP-dependent RNA helicase [Candida albicans SC5314] Overall Antigen Prediction = 0.9394 ( Probable ANTIGEN ).	Cytoplasmic/Nuclear
XP_719348.1	Cht3p [Candida albicans SC5314] Overall Antigen Prediction = 0.9334 ( Probable ANTIGEN ).	Plasmamembrane/nuclear
XP_719370.1	Pga11p [Candida albicans SC5314] Overall Antigen Prediction = 1.4334 ( Probable ANTIGEN ).	Extracellular
XP_719372.1	thioredoxin [Candida albicans SC5314] Overall Antigen Prediction = 1.0650 ( Probable ANTIGEN ).	Extracellular
XP_719503.2	Fgr15p [Candida albicans SC5314] Overall Antigen Prediction = 0.9113 ( Probable ANTIGEN ).	Nuclear
XP_719537.2	hypothetical protein CAALFM_C200400CA [Candida albicans SC5314] Overall Antigen Prediction = 0.9447 ( Probable ANTIGEN ).	Extracellular/Nuclear
XP_719880.1	Pga32p [Candida albicans SC5314] Overall Antigen Prediction = 0.9138 ( Probable ANTIGEN ).	Extracellular/Plasmamembrane/nuclear
XP_719906.1	Isa2p [Candida albicans SC5314] Overall Antigen Prediction = 0.9480 ( Probable ANTIGEN ).	Nuclear
XP_719909.1	glyceraldehyde-3-phosphate dehydrogenase (phosphorylating) [Candida albicans SC5314] Overall Antigen Prediction = 0.9230 ( Probable ANTIGEN ).	Cytoplasmic
XP_719935.1	ribosomal 60S subunit protein L9B [Candida albicans SC5314] Overall Antigen Prediction = 0.9621 ( Probable ANTIGEN ).	Cytoplasmic
XP_719939.2	Pam17p [Candida albicans SC5314] Overall Antigen Prediction = 0.9237 ( Probable ANTIGEN ).	Plasmamembrane/mitochondrial
XP_719983.1	hypothetical protein CAALFM_C302930WA [Candida albicans SC5314] Overall Antigen Prediction = 0.9499 ( Probable ANTIGEN ).	Nuclear
XP_719997.2	Pga18p [Candida albicans SC5314] Overall Antigen Prediction = 1.1431 ( Probable ANTIGEN ).	Nuclear
XP_720031.2	adrenodoxin [Candida albicans SC5314] Overall Antigen Prediction = 0.9209 ( Probable ANTIGEN ).	Cytoplasmic/Mitochondrial/Nuclear
XP_720324.1	Ssr1p [Candida albicans SC5314] Overall Antigen Prediction = 0.9501 ( Probable ANTIGEN ).	Extracellular/Nuclear
XP_720389.1	hypothetical protein CAALFM_C700240WA [Candida albicans SC5314] Overall Antigen Prediction = 0.9600 ( Probable ANTIGEN ).	Cytoplasmic
XP_720505.2	proteasome core particle subunit beta 6 [Candida albicans SC5314] Overall Antigen Prediction = 0.9636 ( Probable ANTIGEN ).	Cytoplasmic
XP_720943.1	acyl carrier protein [Candida albicans SC5314] Overall Antigen Prediction = 0.9055 ( Probable ANTIGEN ).	Mitochondrial
XP_720946.1	Hsp21p [Candida albicans SC5314] Overall Antigen Prediction = 1.1393 ( Probable ANTIGEN ).	Cytoplasmic/Nuclear
XP_720950.1	Med1p [Candida albicans SC5314] Overall Antigen Prediction = 1.0256 ( Probable ANTIGEN ).	Cytoplasmic/Nuclear
XP_720999.1	Pga33p [Candida albicans SC5314] Overall Antigen Prediction = 0.9980 ( Probable ANTIGEN ).	Extracellular/Nuclear
XP_721300.1	hypothetical protein CAALFM_C702530CA [Candida albicans SC5314] Overall Antigen Prediction = 0.9172 ( Probable ANTIGEN ).	Nuclear
XP_721377.1	RuvB family ATP-dependent DNA helicase reptin [Candida albicans SC5314] Overall Antigen Prediction = 0.9043 ( Probable ANTIGEN ).	Cytoplasmic
XP_721434.1	ribosomal 60S subunit protein L10 [Candida albicans SC5314] Overall Antigen Prediction = 0.9031 ( Probable ANTIGEN ).	Cytoplasmic/Mitochondrial/Nuclear
XP_721464.1	guanine nucleotide exchange factor [Candida albicans SC5314] Overall Antigen Prediction = 0.9849 ( Probable ANTIGEN ).	Cytoplasmic/Nuclear
XP_721465.1	carboxymethylenebutenolidase [Candida albicans SC5314] Overall Antigen Prediction = 0.9034 ( Probable ANTIGEN ).	Cytoplasmic
XP_721466.1	translation initiation factor eIF3 subunit i [Candida albicans SC5314] Overall Antigen Prediction = 1.0036 ( Probable ANTIGEN ).	Cytoplasmic
XP_721477.1	hypothetical protein CAALFM_C102890CA [Candida albicans SC5314] Overall Antigen Prediction = 0.9075 ( Probable ANTIGEN ).	Mitochondrial/Nuclear
XP_721513.1	putative hydrolase [Candida albicans SC5314] Overall Antigen Prediction = 0.9124 ( Probable ANTIGEN ).	Cytoplasmic/Nuclear
XP_721710.2	Utp4p [Candida albicans SC5314] Overall Antigen Prediction = 0.9281 ( Probable ANTIGEN ).	Cytoplasmic/Nuclear
XP_721792.1	carbonate dehydratase [Candida albicans SC5314] Overall Antigen Prediction = 1.0243 ( Probable ANTIGEN ).	Cytoplasmic/Nuclear
XP_721796.1	hypothetical protein CAALFM_C301260CA [Candida albicans SC5314] Overall Antigen Prediction = 1.4547 ( Probable ANTIGEN ).	Extracellular/Nuclear
XP_721833.1	Pga37p [Candida albicans SC5314] Overall Antigen Prediction = 1.2122 ( Probable ANTIGEN ).	Extracellular/Nuclear
XP_722193.2	FG-nucleoporin [Candida albicans SC5314] Overall Antigen Prediction = 1.1176 ( Probable ANTIGEN ).	Nuclear
XP_722538.2	Msb2p [Candida albicans SC5314] Overall Antigen Prediction = 0.9078 ( Probable ANTIGEN ).	Nuclear
XP_722684.1	hypothetical protein CAALFM_C401800WA [Candida albicans SC5314] Overall Antigen Prediction = 0.9670 ( Probable ANTIGEN ).	Cytoplasmic
XP_722756.1	Pga57p [Candida albicans SC5314] Overall Antigen Prediction = 1.2412 ( Probable ANTIGEN ).	Extracellular/Nuclear
XP_723095.2	hypothetical protein CAALFM_C304350CA [Candida albicans SC5314] Overall Antigen Prediction = 0.9000 ( Probable ANTIGEN ).	Cytoplasmic/Mitochondrial
XP_723116.1	Ras2p [Candida albicans SC5314] Overall Antigen Prediction = 0.9200 ( Probable ANTIGEN ).	Nuclear
XP_723498.1	holo-[acyl-carrier-protein] synthase [Candida albicans SC5314] Overall Antigen Prediction = 0.9150 ( Probable ANTIGEN ).	Mitochondrial
XP_723501.1	Ytm1p [Candida albicans SC5314] Overall Antigen Prediction = 1.0195 ( Probable ANTIGEN ).	Nuclear
XP_723533.1	hypothetical protein CAALFM_C109820CA [Candida albicans SC5314] Overall Antigen Prediction = 0.9837 ( Probable ANTIGEN ).	Extracellular
XP_722183.2	Hyr1p [Candida albicans SC5314] Overall Antigen Prediction = 0.8286 ( Probable ANTIGEN ).	Plasmamembrane
XP_709961.2	Hwp1p [Candida albicans SC5314] Overall Antigen Prediction = 0.7474 ( Probable ANTIGEN ).	Plasmamembrane
XP_711047.1	Sap2p [Candida albicans SC5314] Overall Antigen Prediction = 0.7035 ( Probable ANTIGEN ).	Extracellular
