# Supplementary material for: In silico Design of a Multivalent Vaccine Against Candida albicans
Source: Sci Rep. 2020 Jan 23;10:1066. doi: 10.1038/s41598-020-57906-x (PMC6978452; doi:10.1038/s41598-020-57906-x)
Supplement: Supplementary file 2 — Supplementary Dataset 2. [file 41598_2020_57906_MOESM2_ESM.xlsx]

## Sheet: Als4p
MHC II Epitopes
Allele	seq_num	start	end	peptide	method	percentile_rank	comblib_core	comblib_score	comblib_rank	smm_align_core	smm_align_ic50	smm_align_rank	nn_align_core	nn_align_ic50	nn_align_rank	netmhciipan_core	netmhciipan_ic50	netmhciipan_rank	sturniolo_core	sturniolo_score	sturniolo_rank
HLA-DPA1*01/DPB1*04:01	1	2079	2093	SGSIVQHSGWLYVLL	Consensus (comb.lib./smm/nn)	0.52	HSGWLYVLL	0.01	0.01	VQHSGWLYV	287	0.52	VQHSGWLYV	155.40	7.21	-	-	-	-	-	-
HLA-DPA1*01:03/DPB1*02:01	1	98	112	LNSAEEFTTFSSVSC	Consensus (comb.lib./smm/nn)	2.94	AEEFTTFSS	51.17	25.37	EEFTTFSSV	145	0.19	EEFTTFSSV	25.20	2.94	-	-	-	-	-	-
HLA-DPA1*02:01/DPB1*01:01	1	2081	2095	SIVQHSGWLYVLLTA	Consensus (comb.lib./smm/nn)	2.46	HSGWLYVLL	1.05	2.46	HSGWLYVLL	494	2.36	HSGWLYVLL	88.30	9.34	-	-	-	-	-	-
HLA-DPA1*02:01/DPB1*05:01	1	2085	2099	HSGWLYVLLTAISIF	Consensus (comb.lib./smm/nn)	8.20	HSGWLYVLL	8.95	8.20	LYVLLTAIS	1145	8.20	SGWLYVLLT	1902.90	27.37	-	-	-	-	-	-
HLA-DPA1*02:01/DPB1*14:01	1	183	197	RILLSRILPSLSQAV	NetMHCIIpan	1.62	-	-	-	-	-	-	-	-	-	SRILPSLSQ	14.75	1.62	-	-	-
HLA-DPA1*03:01/DPB1*04:02	1	1	15	MLLQFLLLSLCVSVA	Consensus (comb.lib./smm/nn)	0.02	LLQFLLLSL	0.01	0.01	LLQFLLLSL	49	0.02	MLLQFLLLS	13.90	1.42	-	-	-	-	-	-
HLA-DQA1*01:01/DQB1*05:01	1	2081	2095	SIVQHSGWLYVLLTA	Consensus (comb.lib./smm/nn)	1.58	HSGWLYVLL	0.06	1.58	HSGWLYVLL	1976	1.58	QHSGWLYVL	736.60	11.98	-	-	-	-	-	-
HLA-DQA1*01:02/DQB1*06:02	1	319	333	QAGSNGITIVVTTRT	Consensus (comb.lib./smm/nn)	0.65	GSNGITIVV	0.01	0.01	SNGITIVVT	68	0.65	SNGITIVVT	162.90	11.70	-	-	-	-	-	-
HLA-DQA1*03:01/DQB1*03:02	1	191	205	PSLSQAVSLFLPQEC	Consensus (comb.lib./smm/nn)	2.95	AVSLFLPQE	0.01	0.01	AVSLFLPQE	1301	4.46	AVSLFLPQE	211.30	2.95	-	-	-	-	-	-
HLA-DQA1*04:01/DQB1*04:02	1	235	249	SNGLNDWNYPISSES	Consensus (comb.lib./smm/nn)	3.06	GLNDWNYPI	3068.53	48.34	DWNYPISSE	591	0.06	DWNYPISSE	230	3.06	-	-	-	-	-	-
HLA-DQA1*05:01/DQB1*02:01	1	383	397	APIGETATVIVDVPY	Consensus (comb.lib./smm/nn)	4.24	ETATVIVDV	0.01	0.01	TATVIVDVP	1178	9.40	TATVIVDVP	197.70	4.24	-	-	-	-	-	-
HLA-DQA1*05:01/DQB1*03:01	1	212	226	GTMGFSTAGTGATID	Consensus (comb.lib./smm/nn)	1.23	GFSTAGTGA	0.01	0.87	FSTAGTGAT	18	10.08	FSTAGTGAT	9.10	1.23	-	-	-	-	-	-
HLA-DRB1*01:01	1	2086	2100	SGWLYVLLTAISIFF	Consensus (comb.lib./smm/nn)	0.09	YVLLTAISI	0.01	0.01	YVLLTAISI	3	0.14	YVLLTAISI	4	0.09	-	-	-	-	-	-
HLA-DRB1*03:01	1	80	94	DQTSIDLVADGRTYA	Consensus (smm/nn/sturniolo)	0.13	-	-	-	DQTSIDLVA	197	0.10	LVADGRTYA	38.20	2.27	-	-	-	LVADGRTYA	5.30	0.13
HLA-DRB1*04:01	1	2086	2100	SGWLYVLLTAISIFF	Consensus (smm/nn/sturniolo)	0.50	-	-	-	YVLLTAISI	67	0.50	YVLLTAISI	237.20	17.12	-	-	-	LYVLLTAIS	3.80	0.32
HLA-DRB1*04:05	1	2086	2100	SGWLYVLLTAISIFF	Consensus (smm/nn/sturniolo)	0.50	-	-	-	YVLLTAISI	43	0.50	LYVLLTAIS	51.80	5.05	-	-	-	YVLLTAISI	4.08	0.43
HLA-DRB1*07:01	1	2085	2099	HSGWLYVLLTAISIF	Consensus (comb.lib./smm/nn)	0.11	YVLLTAISI	0.01	0.01	YVLLTAISI	18	0.11	YVLLTAISI	22.30	4.31	-	-	-	-	-	-
HLA-DRB1*08:02	1	183	197	RILLSRILPSLSQAV	Consensus (smm/nn/sturniolo)	0.22	-	-	-	LSRILPSLS	89	0.06	LSRILPSLS	36.70	0.22	-	-	-	ILLSRILPS	1.10	3.50
HLA-DRB1*09:01	1	1702	1716	EYWSQSYATTLTITA	Consensus (comb.lib./smm/nn)	0.88	YATTLTITA	1000000	61.16	WSQSYATTL	50	0.05	WSQSYATTL	21.30	0.88	-	-	-	-	-	-
HLA-DRB1*11:01	1	2084	2098	QHSGWLYVLLTAISI	Consensus (smm/nn/sturniolo)	0.07	-	-	-	LYVLLTAIS	57	0.03	LYVLLTAIS	149.50	17.37	-	-	-	YVLLTAISI	4.70	0.07
HLA-DRB1*12:01	1	2086	2100	SGWLYVLLTAISIFF	smm	0.15	-	-	-	VLLTAISIF	79	0.15	-	-	-	-	-	-	-	-	-
HLA-DRB1*13:02	1	186	200	LSRILPSLSQAVSLF	Consensus (smm/nn/sturniolo)	1.96	-	-	-	ILPSLSQAV	78	1.96	ILPSLSQAV	19.20	1.37	-	-	-	LPSLSQAVS	-0.10	14.75
HLA-DRB1*15:01	1	2086	2100	SGWLYVLLTAISIFF	Consensus (smm/nn/sturniolo)	1.57	-	-	-	YVLLTAISI	116	1.57	YVLLTAISI	86.20	8.71	-	-	-	YVLLTAISI	4.80	0.56
HLA-DRB1*15:01	1	2086	2100	SGWLYVLLTAISIFF	Consensus (smm/nn/sturniolo)	1.57	-	-	-	YVLLTAISI	116	1.57	YVLLTAISI	86.20	8.71	-	-	-	YVLLTAISI	4.80	0.56
HLA-DRB3*01:01	1	231	245	HVGISNGLNDWNYPI	Consensus (comb.lib./smm/nn)	0.01	GLNDWNYPI	0.01	0.01	HVGISNGLN	164	0.01	GLNDWNYPI	114.40	4.88	-	-	-	-	-	-
HLA-DRB3*02:02	1	183	197	RILLSRILPSLSQAV	NetMHCIIpan	1.01	-	-	-	-	-	-	-	-	-	LSRILPSLS	68.99	1.01	-	-	-
HLA-DRB4*01:01	1	351	365	DKTKTIEILQPIPTT	Consensus (comb.lib./smm/nn)	0.38	IEILQPIPT	0.01	0.01	IEILQPIPT	87	0.38	KTIEILQPI	33.30	2.22	-	-	-	-	-	-
HLA-DRB5*01:01	1	262	276	LVTYQNVPAGYRPFV	Consensus (smm/nn/sturniolo)	0.04	-	-	-	YQNVPAGYR	15	0.04	YQNVPAGYR	1.90	0.03	-	-	-	YQNVPAGYR	5.90	0.04
MHC I Epitopes
A1	1700	ID	XP_710425.2	pep	TTEYWSQSY	aff	0.7609	aff_rescale	3.2306	cle	0.9641	tap 2.7480	COMB	3.5126	<-E
A2	237	ID	XP_710425.2	pep	GLNDWNYPI	aff	0.8759	aff_rescale	1.3057	cle	0.9688	tap 0.4220	COMB	1.4721	<-E
A3	284	ID	XP_710425.2	pep	RVSSYAMRY	aff	0.7182	aff_rescale	1.3516	cle	0.6124	tap 3.3130	COMB	1.6091	<-E
A24	242	ID	XP_710425.2	pep	NYPISSESF	aff	0.7313	aff_rescale	1.5572	cle	0.946	tap 2.7650	COMB	1.8373	<-E
A26	389	ID	XP_710425.2	pep	ATVIVDVPY	aff	0.4015	aff_rescale	1.0776	cle	0.952	tap 3.1350	COMB	1.3771	<-E
B7	395	ID	XP_710425.2	pep	VPYHTTTTV	aff	0.7705	aff_rescale	1.4865	cle	0.9762	tap 0.1200	COMB	1.6389	<-E
B8	2088	ID	XP_710425.2	pep	WLYVLLTAI	aff	0.4335	aff_rescale	1.4803	cle	0.5181	tap	0.684	COMB	1.5922	<-E
B27	283	ID	XP_710425.2	pep	TRVSSYAMR	aff	0.3893	aff_rescale	1.0349	cle	0.1679	tap	1.902	COMB	1.1552	<-E
B39	2084	ID	XP_710425.2	pep	QHSGWLYVL	aff	0.6758	aff_rescale	2.1634	cle	0.8419	tap	1.018	COMB	2.3406	<-E
B44	2102	ID	XP_710425.2	pep	EEFTTFSSV	aff	0.4269	aff_rescale	1.0579	cle	0.9625	tap	0.241	COMB	1.2143	<-E
B58	1807	ID	XP_710425.2	pep	TSVAISTTF	aff	0.7151	aff_rescale	1.6116	cle	0.9717	tap	2.733	COMB	1.894	<-E
B62	32	ID	XP_710425.2	pep	WTNAASYSY	aff	0.5868	aff_rescale	1.1649	cle	0.9547	tap	2.792	COMB	1.4477	<-E
B- cell Epitopes
Position	Epitope	Score
1880	VPSNPGAPGTGVPPPLAPST	1
1834	TTATTTATTTTIIGDNNGSG	1
1997	DNGATTKGQDTAGGGNSNGS	1
1419	SYATTTTITAPPGGTDTVII	1
1563	SYATTTTITAPPGGTDTVII	1
1380	WSQSYATTTTVTAPPGGTAT	1
1524	WSQSYATTTTVTAPPGGTAT	1
1239	SYATTTTVTAPPGGTDTVII	1
1455	SYATTTTVTAPPGGTDTVII	1
1347	SYATTTTVTAPPGGTDTVII	1
807	SYATTTTVTAPPGGTDTVII	1
1059	SYATTTTVTAPPGGTDTVII	1
1311	SYATTTTVTAPPGGTDTVII	1
1095	SYATTTTVTGPPGGTDTVII	1
1671	SYATTTTVTGPPGGTDTVII	1
1635	SYATTTTVTGPPGGTDTVII	1
1599	SYATTTTVTGPPGGTDTVII	1
1491	SYATTTTVTGPPGGTDTVII	1
843	SYATTTTVTGPPGGTDTVII	1
480	WSQSYATTTTVTAPPGGTDS	1
444	WSQSYATTTTVTAPPGGTDS	1
1200	WSQSYATTTTVTAPPGGTDS	1
948	WSQSYATTTTVTAPPGGTDS	1
1272	WSQSYATTTTVTAPPGGTDS	1
984	WSQSYATTTTVTAPPGGTDS	1
696	WSQSYATTTTVTAPPGGTDS	1
516	WSQSYATTTTVTAPPGGTDS	1
552	WSQSYATTTTVTAPPGGTDS	1
588	WSQSYATTTTVTAPPGGTDS	1
912	WSQSYATTTTVTAPPGGTDS	1
2020	TNIQGGNNEPGNQPGTNTTG	1
1708	YATTLTITAPPGGTNSVIIR	1
1903	TTNNVPGSPNIPATGTTDII	1
629	ATTTTVTAPPGGTDSVIIRE	1
1169	ATTTTVTAPPGGTDSVIIRE	1
737	ATTTTVTAPPGGTDSVIIRE	1
1025	ATTTTVTAPPGGTDSVIIRE	1
665	ATTTTVTAPPGGTDSVIIRE	1
773	ATTTTVTAPPGGTDSVIIRE	1

## Sheet: Als3p
MHC II Epitopes
allele	seq_num	start	end	peptide	method	percentile_rank	comblib_core	comblib_score	comblib_rank	smm_align_core	smm_align_ic50	smm_align_rank	nn_align_core	nn_align_ic50	nn_align_rank	netmhciipan_core	netmhciipan_ic50	netmhciipan_rank	sturniolo_core	sturniolo_score	sturniolo_rank
HLA-DPA1*01/DPB1*04:01	1	440	454	TTEYWSQSFATTTTI	Consensus (comb.lib./smm/nn)	1	QSFATTTTI	120.7	34.6	YWSQSFATT	211	0.26	YWSQSFATT	15.9	1	-	-	-	-	-	-
HLA-DPA1*01:03/DPB1*02:01	1	801	815	TEYWSQSFATTTTII	Consensus (comb.lib./smm/nn)	0.7	SFATTTTII	0.01	0.01	YWSQSFATT	331	0.7	YWSQSFATT	40.7	4.39	-	-	-	-	-	-
HLA-DPA1*02:01/DPB1*01:01	1	1	15	MLQQYTLLLIYLSVA	Consensus (comb.lib./smm/nn)	0.42	TLLLIYLSV	27.37	12.9	LQQYTLLLI	102	0.13	LQQYTLLLI	9.8	0.42	-	-	-	-	-	-
HLA-DPA1*02:01/DPB1*05:01	1	191	205	PSLNKVSTLFVAPQC	Consensus (comb.lib./smm/nn)	2.5	KVSTLFVAP	0.21	1.36	NKVSTLFVA	727	4.4	LNKVSTLFV	119.8	2.5	-	-	-	-	-	-
HLA-DPA1*02:01/DPB1*14:01	1	1	15	MLQQYTLLLIYLSVA	NetMHCIIpan	3.38	-	-	-	-	-	-	-	-	-	QQYTLLLIY	21.57	3.38	-	-	-
HLA-DPA1*03:01/DPB1*04:02	1	1	15	MLQQYTLLLIYLSVA	Consensus (comb.lib./smm/nn)	0.03	QYTLLLIYL	0.01	0.01	LQQYTLLLI	66	0.03	LQQYTLLLI	10.6	0.93	-	-	-	-	-	-
HLA-DQA1*01:01/DQB1*05:01	1	1	15	MLQQYTLLLIYLSVA	Consensus (comb.lib./smm/nn)	2.59	QQYTLLLIY	0.18	2.59	LQQYTLLLI	952	0.35	LQQYTLLLI	1076.4	15.6	-	-	-	-	-	-
HLA-DQA1*01:02/DQB1*06:02	1	318	332	SDAGSNGIVIVATTR	Consensus (comb.lib./smm/nn)	0.49	GSNGIVIVA	0.01	0.01	SNGIVIVAT	58	0.49	NGIVIVATT	153.9	11.09	-	-	-	-	-	-
HLA-DQA1*03:01/DQB1*03:02	1	947	961	GIFSESGVSVETESS	Consensus (comb.lib./smm/nn)	0.22	GVSVETESS	0.01	0.01	ESGVSVETE	289	0.22	ESGVSVETE	60.9	0.33	-	-	-	-	-	-
HLA-DQA1*04:01/DQB1*04:02	1	946	960	SGIFSESGVSVETES	Consensus (comb.lib./smm/nn)	0.2	IFSESGVSV	60.58	31.49	ESGVSVETE	787	0.13	ESGVSVETE	48.5	0.2	-	-	-	-	-	-
HLA-DQA1*05:01/DQB1*02:01	1	282	296	ATDVNSYTLSYANEY	Consensus (comb.lib./smm/nn)	3.23	DVNSYTLSY	3222.75	46.87	SYTLSYANE	493	1.83	YTLSYANEY	157	3.23	-	-	-	-	-	-
HLA-DQA1*05:01/DQB1*03:01	1	128	142	VTLPLAFNVGGTGSS	Consensus (comb.lib./smm/nn)	5.18	AFNVGGTGS	0.35	5.18	PLAFNVGGT	71	16.85	FNVGGTGSS	27	5.14	-	-	-	-	-	-
HLA-DRB1*01:01	1	6	20	TLLLIYLSVATAKTI	Consensus (comb.lib./smm/nn)	0.54	LLIYLSVAT	0.01	0.01	YLSVATAKT	7	0.77	LIYLSVATA	4.7	0.54	-	-	-	-	-	-
HLA-DRB1*03:01	1	855	869	GGTDTVIIYDTMSSS	Consensus (smm/nn/sturniolo)	0.41	-	-	-	VIIYDTMSS	318	0.19	IIYDTMSSS	730.7	17.39	-	-	-	VIIYDTMSS	4.6	0.41
HLA-DRB1*04:01	1	7	21	LLLIYLSVATAKTIT	Consensus (smm/nn/sturniolo)	0.37	-	-	-	YLSVATAKT	42	0.26	YLSVATAKT	12.6	0.37	-	-	-	LIYLSVATA	2.6	1.33
HLA-DRB1*04:05	1	18	32	KTITGVFNSFNSLTW	Consensus (smm/nn/sturniolo)	0.81	-	-	-	ITGVFNSFN	60	0.76	ITGVFNSFN	15.9	0.81	-	-	-	FNSFNSLTW	3.2	1.13
HLA-DRB1*07:01	1	187	201	SRVIPSLNKVSTLFV	Consensus (comb.lib./smm/nn)	0.38	PSLNKVSTL	80.15	32.65	SRVIPSLNK	14	0.09	LNKVSTLFV	4.5	0.38	-	-	-	-	-	-
HLA-DRB1*08:02	1	356	370	IEILKPIPTTTITTS	Consensus (smm/nn/sturniolo)	0.16	-	-	-	LKPIPTTTI	178	0.13	LKPIPTTTI	31	0.16	-	-	-	IEILKPIPT	-0.2	8.64
HLA-DRB1*09:01	1	1006	1020	NSEFTTSTAASTSTD	Consensus (comb.lib./smm/nn)	0.26	EFTTSTAAS	329.63	42.52	FTTSTAAST	81	0.16	FTTSTAAST	11.8	0.26	-	-	-	-	-	-
HLA-DRB1*11:01	1	1141	1155	STWLCGLITLLSLFI	Consensus (smm/nn/sturniolo)	0.48	-	-	-	LCGLITLLS	90	0.06	LCGLITLLS	494.3	30.91	-	-	-	LCGLITLLS	3.3	0.48
HLA-DRB1*12:01	1	1141	1155	STWLCGLITLLSLFI	smm	0.3	-	-	-	GLITLLSLF	105	0.3	-	-	-	-	-	-	-	-	-
HLA-DRB1*13:02	1	496	510	GTDSVIIKEPPNPTV	Consensus (smm/nn/sturniolo)	3.1	-	-	-	IIKEPPNPT	111	2.99	IIKEPPNPT	142.9	7.83	-	-	-	VIIKEPPNP	2.1	3.1
HLA-DRB1*15:01	1	2	16	LQQYTLLLIYLSVAT	Consensus (smm/nn/sturniolo)	0.05	-	-	-	LLLIYLSVA	16	0.05	LLIYLSVAT	154.8	14.1	-	-	-	LQQYTLLLI	6.5	0.03
HLA-DRB3*01:01	1	231	245	HVGITKGLNDWNYPV	Consensus (comb.lib./smm/nn)	0.01	GLNDWNYPV	0.01	0.01	HVGITKGLN	184	0.01	GLNDWNYPV	154.2	5.86	-	-	-	-	-	-
HLA-DRB3*02:02	1	7	21	LLLIYLSVATAKTIT	NetMHCIIpan	1.22	-	-	-	-	-	-	-	-	-	YLSVATAKT	74.76	1.22	-	-	-
HLA-DRB4*01:01	1	353	367	TKTIEILKPIPTTTI	Consensus (comb.lib./smm/nn)	0.55	IEILKPIPT	0.01	0.01	IEILKPIPT	115	0.55	IEILKPIPT	47.7	3.51	-	-	-	-	-	-
HLA-DRB5*01:01	1	262	276	FITYKNVPAGYRPFV	Consensus (smm/nn/sturniolo)	0.02	-	-	-	YKNVPAGYR	8	0.01	YKNVPAGYR	1.8	0.02	-	-	-	YKNVPAGYR	5.8	0.04
MHC I Epitopes
A1	728	ID	XP_710435.2	pep	TTEYWSQSY	aff	0.7609	aff_rescale	3.2306	cle	0.957	tap	2.748	COMB	3.5115	<-E
A2	237	ID	XP_710435.2	pep	GLNDWNYPV	aff	0.9074	aff_rescale	1.3526	cle	0.9744	tap	0.162	COMB	1.5069	<-E
A3	68	ID	XP_710435.2	pep	TLNMPCVFK	aff	0.7314	aff_rescale	1.3765	cle	0.7663	tap	0.264	COMB	1.5047	<-E
A24	242	ID	XP_710435.2	pep	NYPVSSESF	aff	0.7428	aff_rescale	1.5817	cle	0.9329	tap	2.765	COMB	1.8599	<-E
A26	1024	ID	XP_710435.2	pep	ETIATTGSV	aff	0.6459	aff_rescale	1.7334	cle	0.9565	tap	0.299	COMB	1.8918	<-E
B7	395	ID	XP_710435.2	pep	IPYHTTTTV	aff	0.7913	aff_rescale	1.5267	cle	0.9766	tap	0.081	COMB	1.6772	<-E
B8	302	ID	XP_710435.2	pep	YWQRAPFTL	aff	0.2873	aff_rescale	0.9813	cle	0.8515	tap	1.119	COMB	1.165	<-E
B27	187	ID	XP_710435.2	pep	SRVIPSLNK	aff	0.4104	aff_rescale	1.0909	cle	0.9564	tap	0.663	COMB	1.2675	<-E
B39	877	ID	XP_710435.2	pep	PHYTNHTTL	aff	0.6173	aff_rescale	1.9762	cle	0.9628	tap	0.801	COMB	2.1606	<-E
B44	102	ID	XP_710435.2	pep	EEFMTFSTL	aff	0.6807	aff_rescale	1.6869	cle	0.9609	tap	0.697	COMB	1.8659	<-E
B58	472	ID	XP_710435.2	pep	HTVTTTEYW	aff	0.735	aff_rescale	1.6565	cle	0.9451	tap	0.991	COMB	1.8478	<-E
B62	212	ID	XP_710435.2	pep	GTMGFANTY	aff	0.5429	aff_rescale	1.0778	cle	0.9747	tap	2.843	COMB	1.3661	<-E
B- cell Epitopes
Position	Epitope	Score
1067	GGGNAPSATSTSSPSTTTTA	1
516	WSESYTTTTTVTAPPGGTDT	1
843	SYTTATTVTAPPGGTDTVII	1
449	ATTTTITGPPGNTDTVLIRE	1
773	ATTTTVTAPPGGTDTVIIRE	1
698	QSYATTTTITAPPGETDTVL	1
590	QSYATTTTITAPPGETDTVL	1
734	QSYATTTTITAPPGETDTVL	1
626	QSYATTTTITAPPGETDTVL	1
1092	ITSTTSTNQSQSQSNSDTQQ	1
552	WSQSYTTTTTVIAPPGGTDS	1
660	WSQSYTTTTTVIAPPGGTDS	1
480	WSESYTTTSTFTAPPGGTDS	1
809	ATTTTIIAPPGETDTVLIRE	1

## Sheet: Als2p
MHC II Epitopes
allele	seq_num	start	end	peptide	method	percentile_rank	comblib_core	comblib_score	comblib_rank	smm_align_core	smm_align_ic50	smm_align_rank	nn_align_core	nn_align_ic50	nn_align_rank	netmhciipan_core	netmhciipan_ic50	netmhciipan_rank	sturniolo_core	sturniolo_score	sturniolo_rank
HLA-DPA1*01/DPB1*04:01	1	96	110	CQFYSGEEFTTFSSL	Consensus (comb.lib./smm/nn)	0.29	EEFTTFSSL	10.58	21.52	YSGEEFTTF	100	0.05	QFYSGEEFT	6.6	0.29	-	-	-	-	-	-
HLA-DPA1*01:03/DPB1*02:01	1	94	108	ATCQFYSGEEFTTFS	Consensus (comb.lib./smm/nn)	0.09	FYSGEEFTT	4.65	14.3	YSGEEFTTF	75	0.05	YSGEEFTTF	2.7	0.09	-	-	-	-	-	-
HLA-DPA1*02:01/DPB1*01:01	1	2511	2525	SIVQHSGWLYVLLTA	Consensus (comb.lib./smm/nn)	2.46	HSGWLYVLL	1.05	2.46	HSGWLYVLL	494	2.36	HSGWLYVLL	88.3	9.34	-	-	-	-	-	-
HLA-DPA1*02:01/DPB1*05:01	1	96	110	CQFYSGEEFTTFSSL	Consensus (comb.lib./smm/nn)	4.1	YSGEEFTTF	118.02	20.64	FYSGEEFTT	633	3.6	FYSGEEFTT	186.2	4.1	-	-	-	-	-	-
HLA-DPA1*02:01/DPB1*14:01	1	180	194	ASGYFIASRLIPSIN	NetMHCIIpan	0.44	-	-	-	-	-	-	-	-	-	FIASRLIPS	8.83	0.44	-	-	-
HLA-DPA1*03:01/DPB1*04:02	1	1	15	MLLQFLLLSLCVSVA	Consensus (comb.lib./smm/nn)	0.02	LLQFLLLSL	0.01	0.01	LLQFLLLSL	49	0.02	MLLQFLLLS	13.9	1.42	-	-	-	-	-	-
HLA-DQA1*01:01/DQB1*05:01	1	2511	2525	SIVQHSGWLYVLLTA	Consensus (comb.lib./smm/nn)	1.58	HSGWLYVLL	0.06	1.58	HSGWLYVLL	1976	1.58	QHSGWLYVL	736.6	11.98	-	-	-	-	-	-
HLA-DQA1*01:02/DQB1*06:02	1	2414	2428	PPSSATATVVIPGTD	Consensus (comb.lib./smm/nn)	2.43	SSATATVVI	0.01	0.01	ATATVVIPG	149	2.43	SATATVVIP	292.7	18.96	-	-	-	-	-	-
HLA-DQA1*03:01/DQB1*03:02	1	382	396	APIGETATVIVDVPY	Consensus (comb.lib./smm/nn)	3.98	APIGETATV	10.33	29.34	GETATVIVD	829	2.01	GETATVIVD	263	3.98	-	-	-	-	-	-
HLA-DQA1*04:01/DQB1*04:02	1	418	432	NPTDSIDTVVVQVPS	Consensus (comb.lib./smm/nn)	3.96	DSIDTVVVQ	34.2	28.84	IDTVVVQVP	1695	0.93	DSIDTVVVQ	281.1	3.96	-	-	-	-	-	-
HLA-DQA1*05:01/DQB1*02:01	1	161	175	NDGDKKISIDVDFEK	Consensus (comb.lib./smm/nn)	2.22	KKISIDVDF	88.44	26.63	KISIDVDFE	271	0.42	ISIDVDFEK	118.6	2.22	-	-	-	-	-	-
HLA-DQA1*05:01/DQB1*03:01	1	2255	2269	TSIPQGSVVRTTATT	Consensus (comb.lib./smm/nn)	3.18	IPQGSVVRT	0.01	0.01	PQGSVVRTT	125	20.42	PQGSVVRTT	17.6	3.18	-	-	-	-	-	-
HLA-DRB1*01:01	1	2516	2530	SGWLYVLLTAISIFF	Consensus (comb.lib./smm/nn)	0.09	YVLLTAISI	0.01	0.01	YVLLTAISI	3	0.14	YVLLTAISI	4	0.09	-	-	-	-	-	-
HLA-DRB1*03:01	1	83	97	SVDLTADGVKYATCQ	Consensus (smm/nn/sturniolo)	1.07	-	-	-	LTADGVKYA	849	1.07	LTADGVKYA	12.9	0.63	-	-	-	LTADGVKYA	2.6	4.29
HLA-DRB1*04:01	1	2516	2530	SGWLYVLLTAISIFF	Consensus (smm/nn/sturniolo)	0.5	-	-	-	YVLLTAISI	67	0.5	YVLLTAISI	237.2	17.12	-	-	-	LYVLLTAIS	3.8	0.32
HLA-DRB1*04:05	1	2516	2530	SGWLYVLLTAISIFF	Consensus (smm/nn/sturniolo)	0.5	-	-	-	YVLLTAISI	43	0.5	LYVLLTAIS	51.8	5.05	-	-	-	YVLLTAISI	4.08	0.43
HLA-DRB1*07:01	1	2515	2529	HSGWLYVLLTAISIF	Consensus (comb.lib./smm/nn)	0.11	YVLLTAISI	0.01	0.01	YVLLTAISI	18	0.11	YVLLTAISI	22.3	4.31	-	-	-	-	-	-
HLA-DRB1*08:02	1	2259	2273	QGSVVRTTATTTATT	Consensus (smm/nn/sturniolo)	0.31	-	-	-	VRTTATTTA	287	0.31	VRTTATTTA	30	0.15	-	-	-	VRTTATTTA	-1.4	15.09
HLA-DRB1*09:01	1	2133	2147	EYWSQSYATTLTITA	Consensus (comb.lib./smm/nn)	0.88	YATTLTITA	1000000	61.16	WSQSYATTL	50	0.05	WSQSYATTL	21.3	0.88	-	-	-	-	-	-
HLA-DRB1*11:01	1	2514	2528	QHSGWLYVLLTAISI	Consensus (smm/nn/sturniolo)	0.07	-	-	-	LYVLLTAIS	57	0.03	LYVLLTAIS	149.5	17.37	-	-	-	YVLLTAISI	4.7	0.07
HLA-DRB1*12:01	1	2516	2530	SGWLYVLLTAISIFF	smm	0.15	-	-	-	VLLTAISIF	79	0.15	-	-	-	-	-	-	-	-	-
HLA-DRB1*13:02	1	2510	2524	GSIVQHSGWLYVLLT	Consensus (smm/nn/sturniolo)	2.33	-	-	-	VQHSGWLYV	184	5.27	VQHSGWLYV	32.3	2.33	-	-	-	IVQHSGWLY	2.6	2.04
HLA-DRB1*15:01	1	2516	2530	SGWLYVLLTAISIFF	Consensus (smm/nn/sturniolo)	1.57	-	-	-	YVLLTAISI	116	1.57	YVLLTAISI	86.2	8.71	-	-	-	YVLLTAISI	4.8	0.56
HLA-DRB3*01:01	1	231	245	HVGITKGLNDWNFPV	Consensus (comb.lib./smm/nn)	0.01	GLNDWNFPV	0.01	0.01	HVGITKGLN	264	0.01	GLNDWNFPV	181.1	6.46	-	-	-	-	-	-
HLA-DRB3*02:02	1	181	195	SGYFIASRLIPSINK	NetMHCIIpan	2.16	-	-	-	-	-	-	-	-	-	FIASRLIPS	103.24	2.16	-	-	-
HLA-DRB4*01:01	1	350	364	DKTKTIEILQPIPTT	Consensus (comb.lib./smm/nn)	0.38	IEILQPIPT	0.01	0.01	IEILQPIPT	87	0.38	KTIEILQPI	33.3	2.22	-	-	-	-	-	-
HLA-DRB5*01:01	1	259	273	TGISITYENVPAGYR	Consensus (smm/nn/sturniolo)	0.24	-	-	-	TGISITYEN	43	0.21	YENVPAGYR	6	1.15	-	-	-	YENVPAGYR	4.8	0.24
MHC I Epitopes
A1	475	ID	sp_P0CU38_AL	pep	TTEYWSQSY	aff	0.7609	aff_rescale	3.2306	cle	0.9697	tap	2.748	COMB	3.5134	<-E
A2	237	ID	sp_P0CU38_AL	pep	GLNDWNFPV	aff	0.9287	aff_rescale	1.3843	cle	0.977	tap	0.162	COMB	1.539	<-E
A3	68	ID	sp_P0CU38_AL	pep	TLNMPCVFK	aff	0.7314	aff_rescale	1.3765	cle	0.7281	tap	0.264	COMB	1.499	<-E
A24	2584	ID	sp_P0CU38_AL	pep	KYGIILSSI	aff	0.7031	aff_rescale	1.4972	cle	0.498	tap	0.79	COMB	1.6114	<-E
A26	388	ID	sp_P0CU38_AL	pep	ATVIVDVPY	aff	0.4015	aff_rescale	1.0776	cle	0.952	tap	3.135	COMB	1.3771	<-E
B7	394	ID	sp_P0CU38_AL	pep	VPYHTTTTV	aff	0.7705	aff_rescale	1.4865	cle	0.9762	tap	0.12	COMB	1.6389	<-E
B8	2518	ID	sp_P0CU38_AL	pep	WLYVLLTAI	aff	0.4335	aff_rescale	1.4803	cle	0.3618	tap	0.684	COMB	1.5688	<-E
B27	33	ID	sp_P0CU38_AL	pep	TRAGNYAYK	aff	0.5336	aff_rescale	1.4184	cle	0.8646	tap	0.611	COMB	1.5786	<-E
B39	2514	ID	sp_P0CU38_AL	pep	QHSGWLYVL	aff	0.6758	aff_rescale	2.1634	cle	0.8419	tap	1.018	COMB	2.3406	<-E
B44	102	ID	sp_P0CU38_AL	pep	EEFTTFSSL	aff	0.5992	aff_rescale	1.4849	cle	0.9738	tap	0.697	COMB	1.6658	<-E
B58	2238	ID	sp_P0CU38_AL	pep	TSVAISTTF	aff	0.7151	aff_rescale	1.6116	cle	0.9717	tap	2.733	COMB	1.894	<-E
B62	32	ID	sp_P0CU38_AL	pep	WTRAGNYAY	aff	0.6277	aff_rescale	1.2462	cle	0.9285	tap	2.935	COMB	1.5322	<-E
B- cell Epitopes
Position	Epitope	Score
2311	VPSNPGAPGTGVPPPLAPST	1
2265	TTATTTATTTTIIGDNNGSG	1
1883	WSESYATTTTITAPPGATDS	1
1955	WSQSYATTTTVTAPPGGTAT	1
2063	WSQSYATTTTVTAPPGGTAT	1
1703	WSQSYATTTTVTAPPGGTAT	1
2027	WSQSYATTTTVTAPPGGTAT	1
911	WSQSYATTTTVTAPPGGTAT	1
1127	WSQSYATTTTVTAPPGGTAT	1
1523	WSQSYATTTTVTAPPGGTAT	1
1343	WSQSYATTTTVTAPPGGTAT	1
767	WSQSYATTTTVTAPPGGTAT	1
983	WSQSYATTTTVTAPPGGTAT	1
1379	WSQSYATTTTVTAPPGGTAT	1
1055	WSQSYATTTTVTAPPGGTAT	1
839	WSQSYATTTTVTAPPGGTAT	1
1487	WSQSYATTTTVTAPPGGTAT	1
1631	WSQSYATTTTVTAPPGGTAT	1
1811	WSQSYATTTTVTAPPGGTAT	1
1847	WSESYATTTTVTGPPGGTDV	1
1598	SYATTTTVTAPPGGTDTVII	1
626	SYATTTTVTAPPGGTDTVII	1
698	SYATTTTVTAPPGGTDTVII	1
1778	SYATTTTVTAPPGGTDTVII	1
1994	SYATTTTVTAPPGGTDTVII	1
1742	SYATTTTVTAPPGGTDTVII	1
1166	SYATTTTVTGPPGGTDTVII	1
734	SYATTTTVTGPPGGTDTVII	1
1094	SYATTTTVTGPPGGTDTVII	1
878	SYATTTTVTGPPGGTDTVII	1
1022	SYATTTTVTGPPGGTDTVII	1
2102	SYATTTTVTGPPGGTDTVII	1
662	SYATTTTVTGPPGGTDTVII	1
950	SYATTTTVTGPPGGTDTVII	1
806	SYATTTTVTGPPGGTDTVII	1
515	WSQSYATTTTVTAPPGGTDS	1
1919	WSQSYATTTTVTAPPGGTDS	1
1235	WSQSYATTTTVTAPPGGTDS	1
443	WSQSYATTTTVTAPPGGTDS	1
1307	WSQSYATTTTVTAPPGGTDS	1
2427	TDNGATTKGQDTAGGNSNGS	1
1418	SYATTTTITAPPGDTDTVII	1
1562	SYATTTTITAPPGDTDTVII	1
1670	SYATTTTVTGPPGSTDTVII	1
2450	TNIQGGNNEPGNQPGTNTTG	1
556	ATTTTITAPPGETDTVLIRE	1
2139	YATTLTITAPPGGTNSVIIR	1
2334	TTNNVPGSPNIPATGTTDII	1
587	WSQSYVTTSTITAPPGGTDT	1
1456	ATTTTVTAPPGGTDSVIIRE	1
1204	ATTTTVTAPPGGTDSVIIRE	1
1276	ATTTTVTAPPGGTDSVIIRE	1
488	TVTAPPGGTDTVIIREPPNP	1

## Sheet: Sap2
MHC II Epitopes
allele	seq_num	start	end	peptide	method	percentile_rank	comblib_core	comblib_score	comblib_rank	smm_align_core	smm_align_ic50	smm_align_rank	nn_align_core	nn_align_ic50	nn_align_rank	netmhciipan_core	netmhciipan_ic50	netmhciipan_rank	sturniolo_core	sturniolo_score	sturniolo_rank
HLA-DPA1*01/DPB1*04:01	1	360	374	NILGDNFLRSAYIVY	Consensus (comb.lib./smm/nn)	0.32	FLRSAYIVY	0.01	0.01	ILGDNFLRS	233	0.32	NFLRSAYIV	86.9	4.78	-	-	-	-	-	-
HLA-DPA1*01:03/DPB1*02:01	1	24	38	KRSAGFVALDFSVVK	Consensus (comb.lib./smm/nn)	2.7	KRSAGFVAL	0.05	3.76	FVALDFSVV	59	0.03	FVALDFSVV	22.8	2.7	-	-	-	-	-	-
HLA-DPA1*02:01/DPB1*01:01	1	1	15	MFLKNIFIALAIALL	Consensus (comb.lib./smm/nn)	0.01	IFIALAIAL	0.01	0.01	FLKNIFIAL	30	0.01	FLKNIFIAL	53.1	5.65	-	-	-	-	-	-
HLA-DPA1*02:01/DPB1*05:01	1	1	15	MFLKNIFIALAIALL	Consensus (comb.lib./smm/nn)	1.75	IFIALAIAL	0.34	1.75	MFLKNIFIA	178	0.44	FLKNIFIAL	403.3	8.62	-	-	-	-	-	-
HLA-DPA1*02:01/DPB1*14:01	1	1	15	MFLKNIFIALAIALL	NetMHCIIpan	2.34	-	-	-	-	-	-	-	-	-	LKNIFIALA	17.48	2.34	-	-	-
HLA-DPA1*03:01/DPB1*04:02	1	1	15	MFLKNIFIALAIALL	Consensus (comb.lib./smm/nn)	0.01	FIALAIALL	0.01	0.01	FLKNIFIAL	36	0.01	FLKNIFIAL	48.2	5.58	-	-	-	-	-	-
HLA-DQA1*01:01/DQB1*05:01	1	368	382	RSAYIVYDLDDNEIS	Consensus (comb.lib./smm/nn)	0.46	IVYDLDDNE	0.01	0.01	YIVYDLDDN	1083	0.46	IVYDLDDNE	58.7	1.21	-	-	-	-	-	-
HLA-DQA1*01:02/DQB1*06:02	1	2	16	FLKNIFIALAIALLV	Consensus (comb.lib./smm/nn)	0.77	IALAIALLV	0.01	0.01	LKNIFIALA	75	0.77	LKNIFIALA	38.4	1.95	-	-	-	-	-	-
HLA-DQA1*03:01/DQB1*03:02	1	374	388	YDLDDNEISLAQVKY	Consensus (comb.lib./smm/nn)	2.36	YDLDDNEIS	2.88	23.23	DNEISLAQV	521	0.81	DDNEISLAQ	181	2.36	-	-	-	-	-	-
HLA-DQA1*04:01/DQB1*04:02	1	329	343	SVPASEFAASLQGDD	Consensus (comb.lib./smm/nn)	1.84	VPASEFAAS	23.41	27.54	EFAASLQGD	952	0.22	EFAASLQGD	161.1	1.84	-	-	-	-	-	-
HLA-DQA1*05:01/DQB1*02:01	1	4	18	KNIFIALAIALLVDA	Consensus (comb.lib./smm/nn)	0.24	KNIFIALAI	0.01	0.01	FIALAIALL	219	0.24	FIALAIALL	218.3	4.77	-	-	-	-	-	-
HLA-DQA1*05:01/DQB1*03:01	1	5	19	NIFIALAIALLVDAT	Consensus (comb.lib./smm/nn)	5.99	IALAIALLV	0.4	5.42	IALAIALLV	52	15.09	IFIALAIAL	31.6	5.99	-	-	-	-	-	-
HLA-DRB1*01:01	1	2	16	FLKNIFIALAIALLV	Consensus (comb.lib./smm/nn)	0.04	FIALAIALL	0.01	0.01	FIALAIALL	2	0.04	FIALAIALL	18.2	10.39	-	-	-	-	-	-
HLA-DRB1*03:01	1	358	372	DANILGDNFLRSAYI	Consensus (smm/nn/sturniolo)	0.29	-	-	-	ILGDNFLRS	377	0.28	ILGDNFLRS	8.1	0.29	-	-	-	ILGDNFLRS	3.4	1.77
HLA-DRB1*04:01	1	66	80	EQVTYAADITVGSNN	Consensus (smm/nn/sturniolo)	0.48	-	-	-	YAADITVGS	65	0.48	YAADITVGS	32.6	2.15	-	-	-	YAADITVGS	4.08	0.23
HLA-DRB1*04:05	1	205	219	VIAKNAYSLYLNSPD	Consensus (smm/nn/sturniolo)	0.06	-	-	-	VIAKNAYSL	9	0.06	YSLYLNSPD	3	0.01	-	-	-	YSLYLNSPD	3.1	1.25
HLA-DRB1*07:01	1	314	328	LSGDVVFNFSKNAKI	Consensus (comb.lib./smm/nn)	0.02	FNFSKNAKI	2.98	14.01	LSGDVVFNF	3	0.01	FNFSKNAKI	2.3	0.02	-	-	-	-	-	-
HLA-DRB1*08:02	1	288	302	DQIIKAFNGKLTQDS	Consensus (smm/nn/sturniolo)	0.36	-	-	-	IIKAFNGKL	311	0.36	IIKAFNGKL	86.6	1.23	-	-	-	FNGKLTQDS	3.6	0.26
HLA-DRB1*09:01	1	384	398	AQVKYTSASSISALT	Consensus (comb.lib./smm/nn)	0.06	TSASSISAL	232.47	41.69	YTSASSISA	53	0.06	YTSASSISA	7.3	0.06	-	-	-	-	-	-
HLA-DRB1*11:01	1	1	15	MFLKNIFIALAIALL	Consensus (smm/nn/sturniolo)	1.64	-	-	-	IFIALAIAL	116	0.11	LKNIFIALA	361.6	26.98	-	-	-	LKNIFIALA	2.2	1.64
HLA-DRB1*12:01	1	2	16	FLKNIFIALAIALLV	smm	0.4	-	-	-	IFIALAIAL	120	0.4	-	-	-	-	-	-	-	-	-
HLA-DRB1*13:02	1	287	301	ADQIIKAFNGKLTQD	Consensus (smm/nn/sturniolo)	0.23	-	-	-	IIKAFNGKL	21	0.23	IIKAFNGKL	5.7	0.22	-	-	-	IKAFNGKLT	-0.3	16.04
HLA-DRB1*15:01	1	285	299	DLADQIIKAFNGKLT	Consensus (smm/nn/sturniolo)	0.65	-	-	-	IIKAFNGKL	64	0.65	IIKAFNGKL	9.2	0.34	-	-	-	IKAFNGKLT	3.5	2.34
HLA-DRB3*01:01	1	348	362	DKCQLLFDVNDANIL	Consensus (comb.lib./smm/nn)	0.01	LLFDVNDAN	0.01	0.01	LLFDVNDAN	319	0.01	FDVNDANIL	16.7	1.02	-	-	-	-	-	-
HLA-DRB3*02:02	1	316	330	GDVVFNFSKNAKISV	NetMHCIIpan	0.08	-	-	-	-	-	-	-	-	-	FNFSKNAKI	26.23	0.08	-	-	-
HLA-DRB4*01:01	1	277	291	TTITYLQQDLADQII	Consensus (comb.lib./smm/nn)	0.53	TTITYLQQD	0.16	6.02	ITYLQQDLA	52	0.19	TITYLQQDL	13.8	0.53	-	-	-	-	-	-
HLA-DRB5*01:01	1	316	330	GDVVFNFSKNAKISV	Consensus (smm/nn/sturniolo)	0.28	-	-	-	FNFSKNAKI	18	0.05	FNFSKNAKI	3.1	0.28	-	-	-	VFNFSKNAK	1.4	6.18
MHC I Epitopes
A1	143	ID	XP_711047.1	pep	GSSSQGTLY	aff	0.6598	aff_rescale	2.8012	cle	0.949	tap	2.643	COMB	3.0757	<-E
A2	2	ID	XP_711047.1	pep	FLKNIFIAL	aff	0.727	aff_rescale	1.0837	cle	0.9721	tap	0.913	COMB	1.2752	<-E
A3	144	ID	XP_711047.1	pep	SSSQGTLYK	aff	0.6213	aff_rescale	1.1693	cle	0.9631	tap	0.524	COMB	1.3399	<-E
A24	346	ID	XP_711047.1	pep	PYDKCQLLF	aff	0.705	aff_rescale	1.5012	cle	0.5048	tap	2.094	COMB	1.6817	<-E
A26	380	ID	XP_711047.1	pep	EISLAQVKY	aff	0.4689	aff_rescale	1.2584	cle	0.9703	tap	2.986	COMB	1.5533	<-E
B7	242	ID	XP_711047.1	pep	LPVTSDREL	aff	0.6422	aff_rescale	1.239	cle	0.9669	tap	0.886	COMB	1.4283	<-E
B8	2	ID	XP_711047.1	pep	FLKNIFIAL	aff	0.5942	aff_rescale	2.0291	cle	0.9721	tap	0.913	COMB	2.2206	<-E
B27	55	ID	XP_711047.1	pep	KRQAVPVTL	aff	0.5692	aff_rescale	1.5132	cle	0.9748	tap	1.29	COMB	1.7239	<-E
B39	192	ID	XP_711047.1	pep	SYDNVPVTL	aff	0.4929	aff_rescale	1.5781	cle	0.9766	tap	1.066	COMB	1.7779	<-E
B44	344	ID	XP_711047.1	pep	GQPYDKCQL	aff	0.3019	aff_rescale	0.7481	cle	0.8125	tap	0.697	COMB	0.9048	<-E
B58	314	ID	XP_711047.1	pep	LSGDVVFNF	aff	0.6182	aff_rescale	1.3932	cle	0.8215	tap	2.557	COMB	1.6443	<-E
B62	339	ID	XP_711047.1	pep	LQGDDGQPY	aff	0.605	aff_rescale	1.2011	cle	0.9302	tap	2.895	COMB	1.4854	<-E
B- cell Epitopes
Position	Epitope	Score
185	KTNEAGGSYDNVPVTLKKQG	0.997
216	NSPDAATGQIIFGGVDNAKY	0.996
36	VVKTPKAFPVTNGQEGKTSK	0.984
334	EFAASLQGDDGQPYDKCQLL	0.979
112	ADFCKQKGTYDPSGSSASQD	0.973

## Sheet: Hyr1p
MHC II Epitopes
allele	seq_num	start	end	peptide	method	percentile_rank	comblib_core	comblib_score	comblib_rank	smm_align_core	smm_align_ic50	smm_align_rank	nn_align_core	nn_align_ic50	nn_align_rank	netmhciipan_core	netmhciipan_ic50	netmhciipan_rank	sturniolo_core	sturniolo_score	sturniolo_rank
HLA-DPA1*01/DPB1*04:01	1	3	17	VVSNFIFTILLTLNL	Consensus (comb.lib./smm/nn)	0.01	FTILLTLNL	0.01	0.01	FIFTILLTL	26	0.01	NFIFTILLT	12.5	0.74	-	-	-	-	-	-
HLA-DPA1*01:03/DPB1*02:01	1	1	15	MKVVSNFIFTILLTL	Consensus (comb.lib./smm/nn)	0.01	NFIFTILLT	0.01	0.01	NFIFTILLT	17	0.01	FIFTILLTL	6.8	0.68	-	-	-	-	-	-
HLA-DPA1*02:01/DPB1*01:01	1	3	17	VVSNFIFTILLTLNL	Consensus (comb.lib./smm/nn)	0.84	VVSNFIFTI	8.64	7.57	FIFTILLTL	9	0.01	NFIFTILLT	13.6	0.84	-	-	-	-	-	-
HLA-DPA1*02:01/DPB1*05:01	1	1	15	MKVVSNFIFTILLTL	Consensus (comb.lib./smm/nn)	1.8	KVVSNFIFT	0.49	2.18	NFIFTILLT	130	0.25	MKVVSNFIF	92	1.8	-	-	-	-	-	-
HLA-DPA1*02:01/DPB1*14:01	1	5	19	SNFIFTILLTLNLSA	NetMHCIIpan	1.89	-	-	-	-	-	-	-	-	-	FIFTILLTL	15.98	1.89	-	-	-
HLA-DPA1*03:01/DPB1*04:02	1	1	15	MKVVSNFIFTILLTL	Consensus (comb.lib./smm/nn)	0.01	NFIFTILLT	0.01	0.01	NFIFTILLT	2	0.01	FIFTILLTL	6.9	0.4	-	-	-	-	-	-
HLA-DQA1*01:01/DQB1*05:01	1	260	274	RDHFRFEYYPDTGIL	Consensus (comb.lib./smm/nn)	2.42	RDHFRFEYY	12.7	12.83	FEYYPDTGI	1153	0.53	FEYYPDTGI	109.5	2.42	-	-	-	-	-	-
HLA-DQA1*01:02/DQB1*06:02	1	143	157	EWTNNGLIVAYQNQK	Consensus (comb.lib./smm/nn)	0.94	NNGLIVAYQ	0.02	2.34	NNGLIVAYQ	43	0.27	NNGLIVAYQ	25.5	0.94	-	-	-	-	-	-
HLA-DQA1*03:01/DQB1*03:02	1	12	26	LLTLNLSAALEVVTS	Consensus (comb.lib./smm/nn)	0.65	SAALEVVTS	0.01	0.01	TLNLSAALE	472	0.65	TLNLSAALE	161.2	1.98	-	-	-	-	-	-
HLA-DQA1*04:01/DQB1*04:02	1	10	24	TILLTLNLSAALEVV	Consensus (comb.lib./smm/nn)	1.18	NLSAALEVV	2.96	20.51	LNLSAALEV	539	0.05	LNLSAALEV	121	1.18	-	-	-	-	-	-
HLA-DQA1*05:01/DQB1*02:01	1	3	17	VVSNFIFTILLTLNL	Consensus (comb.lib./smm/nn)	1.43	FIFTILLTL	0.01	0.01	FIFTILLTL	442	1.43	FIFTILLTL	1893.5	32.49	-	-	-	-	-	-
HLA-DQA1*05:01/DQB1*03:01	1	123	137	GEIYLASSGLVKSTA	Consensus (comb.lib./smm/nn)	3.47	ASSGLVKST	0.03	1.66	ASSGLVKST	33	12.76	ASSGLVKST	18.9	3.47	-	-	-	-	-	-
HLA-DRB1*01:01	1	267	281	YYPDTGILQLRAAAL	Consensus (comb.lib./smm/nn)	0.04	ILQLRAAAL	0.01	0.01	YYPDTGILQ	2	0.04	ILQLRAAAL	4.5	0.39	-	-	-	-	-	-
HLA-DRB1*03:01	1	905	919	SILFGLIVSMVVLFM	Consensus (smm/nn/sturniolo)	0.29	-	-	-	LIVSMVVLF	91	0.02	FGLIVSMVV	2917.2	35.09	-	-	-	IVSMVVLFM	4.8	0.29
HLA-DRB1*04:01	1	163	177	AFGTAYQTITNNGQI	Consensus (smm/nn/sturniolo)	0.35	-	-	-	YQTITNNGQ	51	0.35	YQTITNNGQ	32.2	2.11	-	-	-	YQTITNNGQ	4.4	0.14
HLA-DRB1*04:05	1	5	19	SNFIFTILLTLNLSA	Consensus (smm/nn/sturniolo)	0.35	-	-	-	FTILLTLNL	32	0.35	ILLTLNLSA	214.8	17.42	-	-	-	FTILLTLNL	4.7	0.2
HLA-DRB1*07:01	1	290	304	GYDSKLFRIVNSRGL	Consensus (comb.lib./smm/nn)	0.04	FRIVNSRGL	0.01	0.01	GYDSKLFRI	10	0.04	FRIVNSRGL	4.2	0.31	-	-	-	-	-	-
HLA-DRB1*08:02	1	226	240	SSLIVHAVSSNQTFT	Consensus (smm/nn/sturniolo)	0.55	-	-	-	IVHAVSSNQ	396	0.55	IVHAVSSNQ	46.2	0.38	-	-	-	IVHAVSSNQ	0.4	5.86
HLA-DRB1*09:01	1	9	23	FTILLTLNLSAALEV	Consensus (comb.lib./smm/nn)	0.02	LLTLNLSAA	0.01	0.01	LTLNLSAAL	36	0.02	LTLNLSAAL	12.3	0.28	-	-	-	-	-	-
HLA-DRB1*11:01	1	905	919	SILFGLIVSMVVLFM	Consensus (smm/nn/sturniolo)	0.08	-	-	-	FGLIVSMVV	99	0.08	FGLIVSMVV	162.7	18.18	-	-	-	IVSMVVLFM	4.6	0.08
HLA-DRB1*12:01	1	127	141	LASSGLVKSTAYLYA	smm	0.79	-	-	-	LVKSTAYLY	165	0.79	-	-	-	-	-	-	-	-	-
HLA-DRB1*13:02	1	68	82	ASLFIKSDNGPVLAL	Consensus (smm/nn/sturniolo)	0.37	-	-	-	FIKSDNGPV	10	0.05	IKSDNGPVL	7.5	0.37	-	-	-	LFIKSDNGP	-0.5	17.43
HLA-DRB1*15:01	1	145	159	TNNGLIVAYQNQKAA	Consensus (smm/nn/sturniolo)	0.42	-	-	-	IVAYQNQKA	116	1.57	LIVAYQNQK	9.7	0.38	-	-	-	IVAYQNQKA	5	0.42
HLA-DRB3*01:01	1	905	919	SILFGLIVSMVVLFM	Consensus (comb.lib./smm/nn)	0.03	IVSMVVLFM	0.01	0.01	LIVSMVVLF	505	0.03	LIVSMVVLF	1848.5	26.16	-	-	-	-	-	-
HLA-DRB3*02:02	1	293	307	SKLFRIVNSRGLKNA	NetMHCIIpan	0.18	-	-	-	-	-	-	-	-	-	FRIVNSRGL	35.55	0.18	-	-	-
HLA-DRB4*01:01	1	267	281	YYPDTGILQLRAAAL	Consensus (comb.lib./smm/nn)	2.63	ILQLRAAAL	0.01	2.63	TGILQLRAA	138	0.72	ILQLRAAAL	192.9	13.89	-	-	-	-	-	-
HLA-DRB5*01:01	1	291	305	YDSKLFRIVNSRGLK	Consensus (smm/nn/sturniolo)	0.02	-	-	-	FRIVNSRGL	11	0.02	FRIVNSRGL	6.9	1.44	-	-	-	FRIVNSRGL	6.9	0.01
MHC I Epitopes
A1	345	ID	XP_722183.2	pep	TSSIETSSY	aff	0.671	aff_rescale	2.8491	cle	0.9719	tap	2.95	COMB	3.1424	<-E
A2	7	ID	XP_722183.2	pep	FIFTILLTL	aff	0.8037	aff_rescale	1.198	cle	0.9753	tap	1.241	COMB	1.4063	<-E
A3	294	ID	XP_722183.2	pep	KLFRIVNSR	aff	0.6669	aff_rescale	1.2551	cle	0.8904	tap	1.777	COMB	1.4776	<-E
A24	202	ID	XP_722183.2	pep	TWIKLGNTI	aff	0.7175	aff_rescale	1.5278	cle	0.4345	tap	0.69	COMB	1.6275	<-E
A26	868	ID	XP_722183.2	pep	DVIPVPHSM	aff	0.5443	aff_rescale	1.4608	cle	0.9637	tap	0.243	COMB	1.6175	<-E
B7	91	ID	XP_722183.2	pep	RPVINNGVI	aff	0.7641	aff_rescale	1.4741	cle	0.9614	tap	0.599	COMB	1.6483	<-E
B8	273	ID	XP_722183.2	pep	ILQLRAAAL	aff	0.6082	aff_rescale	2.0771	cle	0.4636	tap	0.935	COMB	2.1934	<-E
B27	296	ID	XP_722183.2	pep	FRIVNSRGL	aff	0.4674	aff_rescale	1.2424	cle	0.6381	tap	1.183	COMB	1.3973	<-E
B39	72	ID	XP_722183.2	pep	IKSDNGPVL	aff	0.4756	aff_rescale	1.5226	cle	0.8639	tap	0.918	COMB	1.6981	<-E
B44	213	ID	XP_722183.2	pep	VEPTHNFYL	aff	0.5546	aff_rescale	1.3744	cle	0.9674	tap	0.92	COMB	1.5655	<-E
B58	277	ID	XP_722183.2	pep	RAAALPQYF	aff	0.7458	aff_rescale	1.6808	cle	0.6112	tap	2.896	COMB	1.9172	<-E
B62	211	ID	XP_722183.2	pep	LSVEPTHNF	aff	0.5294	aff_rescale	1.0509	cle	0.9647	tap	2.666	COMB	1.3289	<-E
B cell Epitopes
Position	Epitope	Score
621	SGSGSDSGSNNGSGSGSNNG	1
686	GSGSGSNNGSGSGSQSGSGS	1
764	GSGSGSNQGSNPGAGSGSGS	1
570	TTTTTSTGGDNSTGGNESGS	1
713	SGSNSGSNEGSNPGAGNGSN	1
429	TSSSETSSSESMSASSTTAS	1
642	GSGSNNGSGSGSGSTEGSEG	1
664	GSNEGSNHGSNEGSGSGSGS	1
600	GSQSGPNNGSGSGSEGGSNN	1
734	GSGQGSGNGSEAGSGQGSGP	1
867	VDVIPVPHSMPSNTTDSSSS	1

## Sheet: Hwp1p
MHC II Epitopes
allele	seq_num	start	end	peptide	method	percentile_rank	comblib_core	comblib_score	comblib_rank	smm_align_core	smm_align_ic50	smm_align_rank	nn_align_core	nn_align_ic50	nn_align_rank	netmhciipan_core	netmhciipan_ic50	netmhciipan_rank	sturniolo_core	sturniolo_score	sturniolo_rank
HLA-DPA1*01/DPB1*04:01	1	400	414	VVTSEETVYTTFCPL	Consensus (comb.lib./smm/nn)	0.02	TVYTTFCPL	0.01	0.01	ETVYTTFCP	66	0.02	TVYTTFCPL	316.2	11.35	-	-	-	-	-	-
HLA-DPA1*01:03/DPB1*02:01	1	620	634	LTFGAAIIGIAAFLI	Consensus (comb.lib./smm/nn)	2.17	IIGIAAFLI	0.01	0.01	FGAAIIGIA	606	2.17	IIGIAAFLI	680.5	25.19	-	-	-	-	-	-
HLA-DPA1*02:01/DPB1*01:01	1	620	634	LTFGAAIIGIAAFLI	Consensus (comb.lib./smm/nn)	2.3	IIGIAAFLI	0.96	2.3	GAAIIGIAA	113	0.15	IIGIAAFLI	667.8	35.5	-	-	-	-	-	-
HLA-DPA1*02:01/DPB1*05:01	1	403	417	SEETVYTTFCPLTEN	Consensus (comb.lib./smm/nn)	10.53	TVYTTFCPL	0.32	1.75	TVYTTFCPL	1394	10.53	ETVYTTFCP	1311.9	21.52	-	-	-	-	-	-
HLA-DPA1*02:01/DPB1*14:01	1	4	18	STAQLIAIAYYMLSI	NetMHCIIpan	6.84	-	-	-	-	-	-	-	-	-	IAIAYYMLS	34.34	6.84	-	-	-
HLA-DPA1*03:01/DPB1*04:02	1	620	634	LTFGAAIIGIAAFLI	Consensus (comb.lib./smm/nn)	3.1	TFGAAIIGI	0.09	3.1	FGAAIIGIA	557	1.8	IIGIAAFLI	2065.6	42.22	-	-	-	-	-	-
HLA-DQA1*01:01/DQB1*05:01	1	37	51	QKRSYDYYQEPCDDY	Consensus (comb.lib./smm/nn)	3.23	SYDYYQEPC	1.69	6.41	SYDYYQEPC	1756	1.25	SYDYYQEPC	146.2	3.23	-	-	-	-	-	-
HLA-DQA1*01:02/DQB1*06:02	1	262	276	VPVTSGSSILATTSE	Consensus (comb.lib./smm/nn)	0.23	VTSGSSILA	0.01	0.01	TSGSSILAT	133	2.03	TSGSSILAT	14.1	0.23	-	-	-	-	-	-
HLA-DQA1*03:01/DQB1*03:02	1	392	406	SEVTTGVVVVTSEET	Consensus (comb.lib./smm/nn)	0.83	TTGVVVVTS	0.01	0.01	TGVVVVTSE	936	2.51	TGVVVVTSE	97.3	0.83	-	-	-	-	-	-
HLA-DQA1*04:01/DQB1*04:02	1	391	405	ESEVTTGVVVVTSEE	Consensus (comb.lib./smm/nn)	1.94	EVTTGVVVV	5.08	22.15	TGVVVVTSE	1574	0.78	TGVVVVTSE	166.6	1.94	-	-	-	-	-	-
HLA-DQA1*05:01/DQB1*02:01	1	394	408	VTTGVVVVTSEETVY	Consensus (comb.lib./smm/nn)	2.19	VVTSEETVY	0.01	0.01	VVVVTSEET	1116	8.64	VVVTSEETV	117.4	2.19	-	-	-	-	-	-
HLA-DQA1*05:01/DQB1*03:01	1	616	630	NNMRLTFGAAIIGIA	Consensus (comb.lib./smm/nn)	0.98	TFGAAIIGI	0.01	0.98	TFGAAIIGI	10	7.92	FGAAIIGIA	6.7	0.68	-	-	-	-	-	-
HLA-DRB1*01:01	1	10	24	AIAYYMLSIGATVPQ	Consensus (comb.lib./smm/nn)	0.47	YYMLSIGAT	0.01	0.01	YMLSIGATV	12	1.81	YYMLSIGAT	4.6	0.47	-	-	-	-	-	-
HLA-DRB1*03:01	1	329	343	VTTGVIVITSKDTIY	Consensus (smm/nn/sturniolo)	1.01	-	-	-	IVITSKDTI	265	0.14	IVITSKDTI	304.9	10.45	-	-	-	IVITSKDTI	3.9	1.01
HLA-DRB1*04:01	1	545	559	SSVLASETSPIAPGA	Consensus (smm/nn/sturniolo)	0.96	-	-	-	LASETSPIA	108	0.96	LASETSPIA	18.4	0.83	-	-	-	VLASETSPI	2.2	1.95
HLA-DRB1*04:05	1	402	416	TSEETVYTTFCPLTE	Consensus (smm/nn/sturniolo)	1.98	-	-	-	VYTTFCPLT	110	1.46	YTTFCPLTE	934.9	40.12	-	-	-	YTTFCPLTE	2.6	1.98
HLA-DRB1*07:01	1	612	626	EGAGNNMRLTFGAAI	Consensus (comb.lib./smm/nn)	2.46	MRLTFGAAI	0.04	2.46	EGAGNNMRL	84	0.76	MRLTFGAAI	48.7	8.53	-	-	-	-	-	-
HLA-DRB1*08:02	1	267	281	GSSILATTSESSSAP	Consensus (smm/nn/sturniolo)	1.41	-	-	-	LATTSESSS	720	1.41	ILATTSESS	83.6	1.17	-	-	-	ILATTSESS	-2.8	24.43
HLA-DRB1*09:01	1	598	612	PSANYSSVAPISTFE	Consensus (comb.lib./smm/nn)	0.74	SSVAPISTF	0.01	0.01	YSSVAPIST	156	0.74	YSSVAPIST	47.5	3.03	-	-	-	-	-	-
HLA-DRB1*11:01	1	7	21	QLIAIAYYMLSIGAT	Consensus (smm/nn/sturniolo)	1.18	-	-	-	IAIAYYMLS	262	0.46	AYYMLSIGA	327.6	25.79	-	-	-	YYMLSIGAT	2.5	1.18
HLA-DRB1*12:01	1	30	44	ETEEALIQKRSYDYY	smm	4.03	-	-	-	LIQKRSYDY	425	4.03	-	-	-	-	-	-	-	-	-
HLA-DRB1*13:02	1	542	556	SPKSSVLASETSPIA	Consensus (smm/nn/sturniolo)	3.25	-	-	-	VLASETSPI	71	1.74	VLASETSPI	46.4	3.25	-	-	-	VLASETSPI	-0.1	14.92
HLA-DRB1*15:01	1	620	634	LTFGAAIIGIAAFLI	Consensus (smm/nn/sturniolo)	1.39	-	-	-	GAAIIGIAA	38	0.27	IIGIAAFLI	660.1	33.34	-	-	-	IIGIAAFLI	4	1.39
HLA-DRB3*01:01	1	166	180	NPPIPNIPTDWIPNI	Consensus (comb.lib./smm/nn)	0.01	IPTDWIPNI	0.01	0.01	IPNIPTDWI	328	0.01	IPTDWIPNI	635.7	13.55	-	-	-	-	-	-
HLA-DRB3*02:02	1	608	622	ISTFEGAGNNMRLTF	NetMHCIIpan	13.74	-	-	-	-	-	-	-	-	-	FEGAGNNMR	405.4	13.74	-	-	-
HLA-DRB4*01:01	1	329	343	VTTGVIVITSKDTIY	Consensus (comb.lib./smm/nn)	3.86	IVITSKDTI	0.01	0.01	IVITSKDTI	484	3.86	VIVITSKDT	470.8	26.39	-	-	-	-	-	-
HLA-DRB5*01:01	1	620	634	LTFGAAIIGIAAFLI	Consensus (smm/nn/sturniolo)	0.49	-	-	-	LTFGAAIIG	63	0.37	IIGIAAFLI	652.3	36.78	-	-	-	IIGIAAFLI	4.3	0.49
MHC I Epitopes
A1	338	ID	XP_709961.2	pep	SKDTIYTTY	aff	0.4623	aff_rescale	1.963	cle	0.9784	tap	2.861	COMB	2.2528	<-E
A2	14	ID	XP_709961.2	pep	YMLSIGATV	aff	0.8701	aff_rescale	1.2971	cle	0.9272	tap	0.382	COMB	1.4552	<-E
A3	216	ID	XP_709961.2	pep	SSSSSTTPK	aff	0.6041	aff_rescale	1.137	cle	0.9509	tap	0.608	COMB	1.31	<-E
A24	403	ID	XP_709961.2	pep	SEETVYTTF	aff	0.2483	aff_rescale	0.5288	cle	0.9739	tap	2.318	COMB	0.7908	<-E
A26	588	ID	XP_709961.2	pep	TTLESVPLM	aff	0.5602	aff_rescale	1.5033	cle	0.8977	tap	0.135	COMB	1.6447	<-E
B7	562	ID	XP_709961.2	pep	APAGSSGAI	aff	0.8176	aff_rescale	1.5774	cle	0.9322	tap	0.401	COMB	1.7373	<-E
B8	295	ID	XP_709961.2	pep	EAKSSSTPL	aff	0.2725	aff_rescale	0.9307	cle	0.9705	tap	0.811	COMB	1.1168	<-E
B27	618	ID	XP_709961.2	pep	MRLTFGAAI	aff	0.424	aff_rescale	1.1272	cle	0.1248	tap	0.947	COMB	1.1933	<-E
B39	308	ID	XP_709961.2	pep	EHDTTVVTV	aff	0.3565	aff_rescale	1.1414	cle	0.9755	tap	-0.048	COMB	1.2853	<-E
B44	403	ID	XP_709961.2	pep	SEETVYTTF	aff	0.5286	aff_rescale	1.3099	cle	0.9739	tap	2.318	COMB	1.5719	<-E
B58	603	ID	XP_709961.2	pep	SSVAPISTF	aff	0.47	aff_rescale	1.0593	cle	0.972	tap	2.654	COMB	1.3378	<-E
B62	36	ID	XP_709961.2	pep	IQKRSYDYY	aff	0.5663	aff_rescale	1.1242	cle	0.9687	tap	3.069	COMB	1.4229	<-E
B- cell Epitopes
Position	Epitope	Score
202	PATTTTSESSSSSSSSSSST	1
527	APGTESAPAGPGASSSPKSS	1
181	PTDWIPDIPEKPTTPATTPN	1
549	ASETSPIAPGAETAPAGSSG	1
239	TPNTSVPTTSSESTTPATSP	1
506	GTETKPAAPKSSAPATEPSP	1
155	DNPPQPDQPDDNPPIPNIPT	1
114	CDNPPQPDVPCDNPPQPDVP	1
348	PLTETTPVSTAPATETPTGT	1
469	TPAGSQPSIPAGETSPAVPK	1
53	QQQQQQEPCDYPQQQQQEEP	1
273	TTSESSSAPATTPNTSVPTT	1

## Sheet: Eap1p
MHC II Epitopes
allele	seq_num	start	end	peptide	method	percentile_rank	comblib_core	comblib_score	comblib_rank	smm_align_core	smm_align_ic50	smm_align_rank	nn_align_core	nn_align_ic50	nn_align_rank	netmhciipan_core	netmhciipan_ic50	netmhciipan_rank	sturniolo_core	sturniolo_score	sturniolo_rank
HLA-DPA1*01/DPB1*04:01	1	13	27	ISVASGFWIPDFSNK	Consensus (comb.lib./smm/nn)	3.19	ISVASGFWI	0.01	3.19	GFWIPDFSN	409	1.1	FWIPDFSNK	140.9	6.75	-	-	-	-	-	-
HLA-DPA1*01:03/DPB1*02:01	1	8	22	PLAGAISVASGFWIP	Consensus (comb.lib./smm/nn)	4.79	ISVASGFWI	0.11	4.79	ISVASGFWI	997	4.64	ISVASGFWI	951.7	29.74	-	-	-	-	-	-
HLA-DPA1*02:01/DPB1*01:01	1	636	650	ALKKPYYGLAVAALV	Consensus (comb.lib./smm/nn)	4.39	YYGLAVAAL	2.98	4.39	YYGLAVAAL	687	3.96	YYGLAVAAL	440.9	28.75	-	-	-	-	-	-
HLA-DPA1*02:01/DPB1*05:01	1	635	649	SALKKPYYGLAVAAL	Consensus (comb.lib./smm/nn)	21.07	ALKKPYYGL	0.93	2.96	LKKPYYGLA	2551	21.07	KKPYYGLAV	2668.2	33.58	-	-	-	-	-	-
HLA-DPA1*02:01/DPB1*14:01	1	638	652	KKPYYGLAVAALVYF	NetMHCIIpan	5.96	-	-	-	-	-	-	-	-	-	YGLAVAALV	31.31	5.96	-	-	-
HLA-DPA1*03:01/DPB1*04:02	1	300	314	ISSEETIYTTYCPIT	Consensus (comb.lib./smm/nn)	4.4	ISSEETIYT	0.09	3.1	TIYTTYCPI	976	4.4	TIYTTYCPI	748.5	28.24	-	-	-	-	-	-
HLA-DQA1*01:01/DQB1*05:01	1	13	27	ISVASGFWIPDFSNK	Consensus (comb.lib./smm/nn)	0.29	SVASGFWIP	11.98	12.6	ASGFWIPDF	478	0.07	ASGFWIPDF	22.1	0.29	-	-	-	-	-	-
HLA-DQA1*01:02/DQB1*06:02	1	541	555	VSVLSTSQVVTASGE	Consensus (comb.lib./smm/nn)	1.33	VLSTSQVVT	0.01	0.01	LSTSQVVTA	139	2.18	LSTSQVVTA	30.8	1.33	-	-	-	-	-	-
HLA-DQA1*03:01/DQB1*03:02	1	292	306	SVTTGVVTISSEETI	Consensus (comb.lib./smm/nn)	1.35	TTGVVTISS	0.01	0.01	TGVVTISSE	675	1.35	TGVVTISSE	180.5	2.35	-	-	-	-	-	-
HLA-DQA1*04:01/DQB1*04:02	1	639	653	KPYYGLAVAALVYFM	Consensus (comb.lib./smm/nn)	0.02	YYGLAVAAL	0.01	0.01	YYGLAVAAL	407	0.02	YYGLAVAAL	272.4	3.81	-	-	-	-	-	-
HLA-DQA1*05:01/DQB1*02:01	1	292	306	SVTTGVVTISSEETI	Consensus (comb.lib./smm/nn)	3.16	SVTTGVVTI	0.01	0.01	VVTISSEET	1030	7.58	VTISSEETI	154.3	3.16	-	-	-	-	-	-
HLA-DQA1*05:01/DQB1*03:01	1	638	652	KKPYYGLAVAALVYF	Consensus (comb.lib./smm/nn)	2.57	LAVAALVYF	0.08	2.57	YGLAVAALV	13	8.83	PYYGLAVAA	7.4	0.84	-	-	-	-	-	-
HLA-DRB1*01:01	1	636	650	ALKKPYYGLAVAALV	Consensus (comb.lib./smm/nn)	0.28	YYGLAVAAL	0.01	0.01	YYGLAVAAL	4	0.28	YYGLAVAAL	5.6	1.33	-	-	-	-	-	-
HLA-DRB1*03:01	1	265	279	PVESTVIVPSTTVIT	Consensus (smm/nn/sturniolo)	1.55	-	-	-	VIVPSTTVI	932	1.24	IVPSTTVIT	3158.2	36.51	-	-	-	IVPSTTVIT	3.6	1.55
HLA-DRB1*04:01	1	91	105	STSYTTDTAYTTTVI	Consensus (smm/nn/sturniolo)	0.7	-	-	-	YTTDTAYTT	83	0.7	YTTDTAYTT	14.3	0.49	-	-	-	YTTDTAYTT	-1	14.86
HLA-DRB1*04:05	1	639	653	KPYYGLAVAALVYFM	Consensus (smm/nn/sturniolo)	1.88	-	-	-	YGLAVAALV	135	1.88	YGLAVAALV	95.4	9.23	-	-	-	YYGLAVAAL	3	1.37
HLA-DRB1*07:01	1	636	650	ALKKPYYGLAVAALV	Consensus (comb.lib./smm/nn)	1.26	YYGLAVAAL	0.01	1.26	YYGLAVAAL	67	0.56	YGLAVAALV	24.8	4.79	-	-	-	-	-	-
HLA-DRB1*08:02	1	1	15	MKVSQILPLAGAISV	Consensus (smm/nn/sturniolo)	1.1	-	-	-	ILPLAGAIS	218	0.2	ILPLAGAIS	80	1.1	-	-	-	ILPLAGAIS	1	3.8
HLA-DRB1*09:01	1	636	650	ALKKPYYGLAVAALV	Consensus (comb.lib./smm/nn)	0.01	ALKKPYYGL	0.01	0.01	KKPYYGLAV	22	0.01	YYGLAVAAL	6.6	0.04	-	-	-	-	-	-
HLA-DRB1*11:01	1	636	650	ALKKPYYGLAVAALV	Consensus (smm/nn/sturniolo)	1.2	-	-	-	YYGLAVAAL	359	0.78	YGLAVAALV	257.4	23.03	-	-	-	YYGLAVAAL	2.4	1.2
HLA-DRB1*12:01	1	638	652	KKPYYGLAVAALVYF	smm	3.71	-	-	-	GLAVAALVY	402	3.71	-	-	-	-	-	-	-	-	-
HLA-DRB1*13:02	1	123	137	GVTIITVTTNDVITE	Consensus (smm/nn/sturniolo)	2.52	-	-	-	IITVTTNDV	96	2.52	IITVTTNDV	16.1	1.12	-	-	-	IITVTTNDV	0.4	11.29
HLA-DRB1*15:01	1	1	15	MKVSQILPLAGAISV	Consensus (smm/nn/sturniolo)	3.51	-	-	-	ILPLAGAIS	208	3.51	MKVSQILPL	334.6	23.38	-	-	-	MKVSQILPL	3.75	1.76
HLA-DRB3*01:01	1	61	75	SKVKPITSTDCTTPI	Consensus (comb.lib./smm/nn)	0.44	TSTDCTTPI	0.01	0.01	SKVKPITST	1674	0.44	TSTDCTTPI	1092	18.81	-	-	-	-	-	-
HLA-DRB3*02:02	1	638	652	KKPYYGLAVAALVYF	NetMHCIIpan	10.43	-	-	-	-	-	-	-	-	-	YGLAVAALV	322.87	10.43	-	-	-
HLA-DRB4*01:01	1	122	136	TGVTIITVTTNDVIT	Consensus (comb.lib./smm/nn)	1.92	ITVTTNDVI	0.01	0.01	IITVTTNDV	279	1.92	VTIITVTTN	308.1	19.84	-	-	-	-	-	-
HLA-DRB5*01:01	1	627	641	VSTFEGSGSALKKPY	Consensus (smm/nn/sturniolo)	1.59	-	-	-	FEGSGSALK	29	0.12	FEGSGSALK	7.4	1.59	-	-	-	FEGSGSALK	2	4.34
MHC I Epitopes
A1	130	ID	XP_714572.2	pep	TTNDVITEY	aff	0.6995	aff_rescale	2.9698	cle	0.9758	tap	2.835	COMB	3.2579	<-E
A2	313	ID	XP_714572.2	pep	ITSSITIPV	aff	0.6902	aff_rescale	1.0289	cle	0.9158	tap	0.167	COMB	1.1746	<-E
A3	643	ID	XP_714572.2	pep	GLAVAALVY	aff	0.4719	aff_rescale	0.8882	cle	0.9644	tap	2.73	COMB	1.1694	<-E
A24	309	ID	XP_714572.2	pep	TYCPITSSI	aff	0.6513	aff_rescale	1.3868	cle	0.8955	tap	0.797	COMB	1.561	<-E
A26	133	ID	XP_714572.2	pep	DVITEYTTY	aff	0.7362	aff_rescale	1.9758	cle	0.9755	tap	2.957	COMB	2.27	<-E
B7	326	ID	XP_714572.2	pep	TPAAPGTPV	aff	0.749	aff_rescale	1.445	cle	0.966	tap	0.06	COMB	1.5929	<-E
B8	636	ID	XP_714572.2	pep	ALKKPYYGL	aff	0.2912	aff_rescale	0.9946	cle	0.9289	tap	1.17	COMB	1.1924	<-E
B27	35	ID	XP_714572.2	pep	GQYKGKGGY	aff	0.3048	aff_rescale	0.8102	cle	0.9711	tap	2.863	COMB	1.099	<-E
B39	641	ID	XP_714572.2	pep	YYGLAVAAL	aff	0.4954	aff_rescale	1.586	cle	0.7546	tap	0.891	COMB	1.7437	<-E
B44	136	ID	XP_714572.2	pep	TEYTTYCPL	aff	0.5621	aff_rescale	1.393	cle	0.9399	tap	0.994	COMB	1.5837	<-E
B58	644	ID	XP_714572.2	pep	LAVAALVYF	aff	0.6262	aff_rescale	1.4113	cle	0.7627	tap	2.639	COMB	1.6577	<-E
B62	92	ID	XP_714572.2	pep	TSYTTDTAY	aff	0.5192	aff_rescale	1.0307	cle	0.8923	tap	3.185	COMB	1.3238	<-E
B- cell Epitopes
Position	Epitope	Score
519	TETTPAAPGTPGTEATPVTT	1
402	PATTPVAPGTETTPAAPGTP	1
490	PATTPVAPGTETTPAAPGTP	1
378	PATTPVAPGTETTPAAPGTP	1
446	PATTPVAPGTETTPAAPGTP	1
340	IPGTETTPAAPGTPVESQPV	1
469	QPVIPGTETTPAAPGTPVES	1
425	QPVIPGTETTPAAPGTPVES	1
317	ITIPVPNTSTPAAPGTPVES	1
189	TETTPATESTPATESTPATE	1
233	STPATESTPCTTSTETTPAT	1
145	TSTPATESTPATESTPATES	1
168	TESTPATESTPATESTPCTT	1
210	TPATESTPATESTPATESTP	1
65	PITSTDCTTPIQPTGTTTGY	1

## Sheet: Fav2p
MHC II Epitopes
allele	seq_num	start	end	peptide	method	percentile_rank	comblib_core	comblib_score	comblib_rank	smm_align_core	smm_align_ic50	smm_align_rank	nn_align_core	nn_align_ic50	nn_align_rank	netmhciipan_core	netmhciipan_ic50	netmhciipan_rank	sturniolo_core	sturniolo_score	sturniolo_rank
HLA-DPA1*01/DPB1*04:01	1	124	138	KYGIILSSITVLSFI	Consensus (comb.lib./smm/nn)	6.83	IILSSITVL	0.03	4.53	LSSITVLSF	1130	6.83	LSSITVLSF	444.1	13.9	-	-	-	-	-	-
HLA-DPA1*01:03/DPB1*02:01	1	121	135	KKVKYGIILSSITVL	Consensus (comb.lib./smm/nn)	5.27	KVKYGIILS	0.14	5.27	VKYGIILSS	781	3.3	IILSSITVL	587.5	23.37	-	-	-	-	-	-
HLA-DPA1*02:01/DPB1*01:01	1	124	138	KYGIILSSITVLSFI	Consensus (comb.lib./smm/nn)	4.2	IILSSITVL	98.7	21.23	IILSSITVL	243	0.62	IILSSITVL	40.9	4.2	-	-	-	-	-	-
HLA-DPA1*02:01/DPB1*05:01	1	117	131	SIDLKKVKYGIILSS	Consensus (comb.lib./smm/nn)	4.52	KKVKYGIIL	2.19	4.52	LKKVKYGII	1169	8.41	KKVKYGIIL	166.2	3.62	-	-	-	-	-	-
HLA-DPA1*02:01/DPB1*14:01	1	124	138	KYGIILSSITVLSFI	NetMHCIIpan	4.17	-	-	-	-	-	-	-	-	-	LSSITVLSF	24.49	4.17	-	-	-
HLA-DPA1*03:01/DPB1*04:02	1	125	139	YGIILSSITVLSFIC	Consensus (comb.lib./smm/nn)	1.43	IILSSITVL	0.34	5.01	IILSSITVL	144	0.15	IILSSITVL	14	1.43	-	-	-	-	-	-
HLA-DQA1*01:01/DQB1*05:01	1	118	132	IDLKKVKYGIILSSI	Consensus (comb.lib./smm/nn)	12.67	KVKYGIILS	12.21	12.67	KVKYGIILS	4787	7.75	VKYGIILSS	4668.9	37.76	-	-	-	-	-	-
HLA-DQA1*01:02/DQB1*06:02	1	101	115	SGSSNASASVNANSG	Consensus (comb.lib./smm/nn)	1.43	GSSNASASV	7.46	18.8	SNASASVNA	107	1.43	NASASVNAN	25.7	0.95	-	-	-	-	-	-
HLA-DQA1*03:01/DQB1*03:02	1	51	65	VQTISASVTSQLVYA	Consensus (comb.lib./smm/nn)	2.62	QTISASVTS	0.01	0.01	SASVTSQLV	959	2.62	TISASVTSQ	701.8	12.49	-	-	-	-	-	-
HLA-DQA1*04:01/DQB1*04:02	1	57	71	SVTSQLVYASVSSQL	Consensus (comb.lib./smm/nn)	2.68	TSQLVYASV	6.38	22.72	LVYASVSSQ	1363	0.56	LVYASVSSQ	208.9	2.68	-	-	-	-	-	-
HLA-DQA1*05:01/DQB1*02:01	1	124	138	KYGIILSSITVLSFI	Consensus (comb.lib./smm/nn)	9.05	GIILSSITV	0.05	4.77	IILSSITVL	1149	9.05	LSSITVLSF	928.2	19.25	-	-	-	-	-	-
HLA-DQA1*05:01/DQB1*03:01	1	9	23	SQLVLDGSASTTATV	Consensus (comb.lib./smm/nn)	3.38	LVLDGSAST	0.1	2.92	VLDGSASTT	39	13.58	VLDGSASTT	18.5	3.38	-	-	-	-	-	-
HLA-DRB1*01:01	1	60	74	SQLVYASVSSQLTNA	Consensus (comb.lib./smm/nn)	0.6	QLVYASVSS	8.62	29.51	YASVSSQLT	6	0.6	YASVSSQLT	4.7	0.54	-	-	-	-	-	-
HLA-DRB1*03:01	1	5	19	SSLPSQLVLDGSAST	Consensus (smm/nn/sturniolo)	0.29	-	-	-	SSLPSQLVL	169	0.05	LVLDGSAST	468.4	13.55	-	-	-	LVLDGSAST	4.8	0.29
HLA-DRB1*04:01	1	122	136	KVKYGIILSSITVLS	Consensus (smm/nn/sturniolo)	0.37	-	-	-	YGIILSSIT	41	0.25	ILSSITVLS	305.4	20.68	-	-	-	ILSSITVLS	3.68	0.37
HLA-DRB1*04:05	1	123	137	VKYGIILSSITVLSF	Consensus (smm/nn/sturniolo)	0.68	-	-	-	YGIILSSIT	54	0.68	YGIILSSIT	50.3	4.89	-	-	-	YGIILSSIT	4.3	0.33
HLA-DRB1*07:01	1	58	72	VTSQLVYASVSSQLT	Consensus (comb.lib./smm/nn)	0.7	VYASVSSQL	5.28	16.7	VYASVSSQL	39	0.29	YASVSSQLT	5.9	0.7	-	-	-	-	-	-
HLA-DRB1*08:02	1	86	100	TLTLSSASSASSSKS	Consensus (smm/nn/sturniolo)	0.67	-	-	-	LSSASSASS	442	0.67	LSSASSASS	53.3	0.52	-	-	-	LSSASSASS	-0.5	10.23
HLA-DRB1*09:01	1	81	95	SSDVKTLTLSSASSA	Consensus (comb.lib./smm/nn)	0.33	SSDVKTLTL	0.01	0.01	VKTLTLSSA	107	0.33	LTLSSASSA	288.8	17.22	-	-	-	-	-	-
HLA-DRB1*11:01	1	58	72	VTSQLVYASVSSQLT	Consensus (smm/nn/sturniolo)	1.47	-	-	-	LVYASVSSQ	269	0.48	YASVSSQLT	406.1	28.41	-	-	-	LVYASVSSQ	2.3	1.47
HLA-DRB1*12:01	1	123	137	VKYGIILSSITVLSF	smm	4.82	-	-	-	ILSSITVLS	482	4.82	-	-	-	-	-	-	-	-	-
HLA-DRB1*13:02	1	105	119	NASASVNANSGNSID	Consensus (smm/nn/sturniolo)	0.11	-	-	-	VNANSGNSI	15	0.11	VNANSGNSI	4	0.09	-	-	-	VNANSGNSI	-0.1	14.92
HLA-DRB1*15:01	1	119	133	DLKKVKYGIILSSIT	Consensus (smm/nn/sturniolo)	2.15	-	-	-	KKVKYGIIL	73	0.8	KKVKYGIIL	108.2	10.61	-	-	-	VKYGIILSS	3.55	2.15
HLA-DRB3*01:01	1	41	55	NSQATIASDSVQTIS	Consensus (comb.lib./smm/nn)	2	IASDSVQTI	26.78	20.71	IASDSVQTI	250	0.01	IASDSVQTI	33.1	2	-	-	-	-	-	-
HLA-DRB3*02:02	1	60	74	SQLVYASVSSQLTNA	NetMHCIIpan	2.87	-	-	-	-	-	-	-	-	-	YASVSSQLT	121.93	2.87	-	-	-
HLA-DRB4*01:01	1	127	141	IILSSITVLSFICSF	Consensus (comb.lib./smm/nn)	1.33	ITVLSFICS	0.01	0.01	LSSITVLSF	215	1.33	IILSSITVL	540.9	28.79	-	-	-	-	-	-
HLA-DRB5*01:01	1	119	133	DLKKVKYGIILSSIT	Consensus (smm/nn/sturniolo)	3.19	-	-	-	LKKVKYGII	213	1.72	YGIILSSIT	155.4	19.39	-	-	-	YGIILSSIT	2.4	3.19
MHC I Epitopes
A1	56	ID	XP_711172.1	pep	ASVTSQLVY	aff	0.4544	aff_rescale	1.9293	cle	0.952	tap	3.241	COMB	2.2341	<-E
A2	127	ID	XP_711172.1	pep	IILSSITVL	aff	0.5659	aff_rescale	0.8436	cle	0.8603	tap	1.094	COMB	1.0274	<-E
A3	91	ID	XP_711172.1	pep	SASSASSSK	aff	0.454	aff_rescale	0.8544	cle	0.9571	tap	0.62	COMB	1.0289	<-E
A24	63	ID	XP_711172.1	pep	VYASVSSQL	aff	0.7644	aff_rescale	1.6278	cle	0.9585	tap	1.346	COMB	1.8388	<-E
A26	130	ID	XP_711172.1	pep	SSITVLSFI	aff	0.3864	aff_rescale	1.037	cle	0.5038	tap	0.745	COMB	1.1499	<-E
B7	50	ID	XP_711172.1	pep	SVQTISASV	aff	0.3217	aff_rescale	0.6206	cle	0.9005	tap	0.335	COMB	0.7724	<-E
B8	120	ID	XP_711172.1	pep	LKKVKYGII	aff	0.2748	aff_rescale	0.9385	cle	0.097	tap	0.447	COMB	0.9754	<-E
B27
B39	81	ID	XP_711172.1	pep	SSDVKTLTL	aff	0.4405	aff_rescale	1.4104	cle	0.9756	tap	1.026	COMB	1.608	<-E
B44
B58	129	ID	XP_711172.1	pep	LSSITVLSF	aff	0.716	aff_rescale	1.6136	cle	0.8682	tap	2.584	COMB	1.873	<-E
B62	129	ID	XP_711172.1	pep	LSSITVLSF	aff	0.5093	aff_rescale	1.011	cle	0.8682	tap	2.584	COMB	1.2704	<-E
B- cell Epitopes
Position	Epitope	Score
90	SSASSASSSKSSGSSNASAS	1
13	LDGSASTTATVTPSLTDLQA	0.983

## Sheet: cluster analyses
Epitope		Epitope showing 80% sequence identity
APIGETATVIVDVPY	>	APIGETATVIVDVPY
ATTTTVTAPPGGTDSVIIRE	>	ATTTTVTAPPGGTDSVIIRE
DKTKTIEILQPIPTT	>	DKTKTIEILQPIPTT
DNGATTKGQDTAGGGNSNGS	>	DNGATTKGQDTAGGGNSNGS
DQTSIDLVADGRTYA	>	DQTSIDLVADGRTYA
EYWSQSYATTLTITA	>	EYWSQSYATTLTITA
SNGLNDWNYPISSES	>	SNGLNDWNYPISSES
SYATTTTITAPPGGTDTVII	>	SYATTTTITAPPGGTDTVII
GTMGFSTAGTGATID	>	GTMGFSTAGTGATID
LNSAEEFTTFSSVSC	>	LNSAEEFTTFSSVSC
LSRILPSLSQAVSLF	>	LSRILPSLSQAVSLF
LVTYQNVPAGYRPFV	>	LVTYQNVPAGYRPFV
MLLQFLLLSLCVSVA	>	MLLQFLLLSLCVSVA
NYPISSESF	>	NYPISSESF
PSLSQAVSLFLPQEC	>	PSLSQAVSLFLPQEC
QAGSNGITIVVTTRT	>	QAGSNGITIVVTTRT
RILLSRILPSLSQAV	>	RILLSRILPSLSQAV
RVSSYAMRY	>	RVSSYAMRY
SGSIVQHSGWLYVLL	>	SGSIVQHSGWLYVLL
TNIQGGNNEPGNQPGTNTTG	>	TNIQGGNNEPGNQPGTNTTG
TRVSSYAMR	>	TRVSSYAMR
TSVAISTTF	>	TSVAISTTF
TTATTTATTTTIIGDNNGSG	>	TTATTTATTTTIIGDNNGSG
TTEYWSQSY	>	TTEYWSQSY
TTNNVPGSPNIPATGTTDII	>	TTNNVPGSPNIPATGTTDII
VPSNPGAPGTGVPPPLAPST	>	VPSNPGAPGTGVPPPLAPST
VPYHTTTTV	>	VPYHTTTTV
WSQSYATTTTVTAPPGGTDS	>	WSQSYATTTTVTAPPGGTDS
WTNAASYSY	>	WTNAASYSY
YATTLTITAPPGGTNSVIIR	>	YATTLTITAPPGGTNSVIIR
TTEYWSQSFATTTTI	>	TTEYWSQSFATTTTI
TEYWSQSFATTTTII	>	TEYWSQSFATTTTII
MLQQYTLLLIYLSVA	>	MLQQYTLLLIYLSVA
PSLNKVSTLFVAPQC	>	PSLNKVSTLFVAPQC
SDAGSNGIVIVATTR	>	SDAGSNGIVIVATTR
GIFSESGVSVETESS	>	GIFSESGVSVETESS
SGIFSESGVSVETES	>	SGIFSESGVSVETES
ATDVNSYTLSYANEY	>	ATDVNSYTLSYANEY
VTLPLAFNVGGTGSS	>	VTLPLAFNVGGTGSS
TLLLIYLSVATAKTI	>	TLLLIYLSVATAKTI
GGTDTVIIYDTMSSS	>	GGTDTVIIYDTMSSS
LLLIYLSVATAKTIT	>	LLLIYLSVATAKTIT
KTITGVFNSFNSLTW	>	KTITGVFNSFNSLTW
SRVIPSLNKVSTLFV	>	SRVIPSLNKVSTLFV
IEILKPIPTTTITTS	>	IEILKPIPTTTITTS
NSEFTTSTAASTSTD	>	NSEFTTSTAASTSTD
STWLCGLITLLSLFI	>	STWLCGLITLLSLFI
GTDSVIIKEPPNPTV	>	GTDSVIIKEPPNPTV
LQQYTLLLIYLSVAT	>	LQQYTLLLIYLSVAT
HVGITKGLNDWNYPV	>	HVGITKGLNDWNYPV
TKTIEILKPIPTTTI	>	TKTIEILKPIPTTTI
FITYKNVPAGYRPFV	>	GGGNAPSATSTSSPSTTTTA
GGGNAPSATSTSSPSTTTTA	>	QSYATTTTITAPPGETDTVL
WSESYTTTTTVTAPPGGTDT	>	ITSTTSTNQSQSQSNSDTQQ
SYTTATTVTAPPGGTDTVII	>	TLNMPCVFK
ATTTTITGPPGNTDTVLIRE	>	ETIATTGSV
QSYATTTTITAPPGETDTVL	>	YWQRAPFTL
ITSTTSTNQSQSQSNSDTQQ	>	PHYTNHTTL
TTEYWSQSY	>	EEFMTFSTL
TLNMPCVFK	>	HTVTTTEYW
NYPVSSESF	>	GTMGFANTY
ETIATTGSV	>	CQFYSGEEFTTFSSL
IPYHTTTTV	>	ATCQFYSGEEFTTFS
YWQRAPFTL	>	SIVQHSGWLYVLLTA
PHYTNHTTL	>	ASGYFIASRLIPSIN
EEFMTFSTL	>	PPSSATATVVIPGTD
HTVTTTEYW	>	NPTDSIDTVVVQVPS
GTMGFANTY	>	NDGDKKISIDVDFEK
CQFYSGEEFTTFSSL	>	TSIPQGSVVRTTATT
ATCQFYSGEEFTTFS	>	SVDLTADGVKYATCQ
SIVQHSGWLYVLLTA	>	QGSVVRTTATTTATT
ASGYFIASRLIPSIN	>	SGYFIASRLIPSINK
MLLQFLLLSLCVSVA	>	TGISITYENVPAGYR
PPSSATATVVIPGTD	>	TDNGATTKGQDTAGGNSNGS
APIGETATVIVDVPY	>	TVTAPPGGTDTVIIREPPNP
NPTDSIDTVVVQVPS	>	KYGIILSSI
NDGDKKISIDVDFEK	>	TRAGNYAYK
TSIPQGSVVRTTATT	>	WTRAGNYAY
SVDLTADGVKYATCQ	>	NILGDNFLRSAYIVY
QGSVVRTTATTTATT	>	KRSAGFVALDFSVVK
EYWSQSYATTLTITA	>	MFLKNIFIALAIALL
HVGITKGLNDWNFPV	>	RSAYIVYDLDDNEIS
SGYFIASRLIPSINK	>	YDLDDNEISLAQVKY
DKTKTIEILQPIPTT	>	SVPASEFAASLQGDD
TGISITYENVPAGYR	>	KNIFIALAIALLVDA
VPSNPGAPGTGVPPPLAPST	>	NIFIALAIALLVDAT
TTATTTATTTTIIGDNNGSG	>	DANILGDNFLRSAYI
WSESYATTTTITAPPGATDS	>	EQVTYAADITVGSNN
SYATTTTVTAPPGGTDTVII	>	VIAKNAYSLYLNSPD
TDNGATTKGQDTAGGNSNGS	>	LSGDVVFNFSKNAKI
TNIQGGNNEPGNQPGTNTTG	>	DQIIKAFNGKLTQDS
ATTTTITAPPGETDTVLIRE	>	AQVKYTSASSISALT
YATTLTITAPPGGTNSVIIR	>	ADQIIKAFNGKLTQD
TTNNVPGSPNIPATGTTDII	>	DLADQIIKAFNGKLT
TVTAPPGGTDTVIIREPPNP	>	DKCQLLFDVNDANIL
TTEYWSQSY	>	GDVVFNFSKNAKISV
TLNMPCVFK	>	TTITYLQQDLADQII
KYGIILSSI	>	KTNEAGGSYDNVPVTLKKQG
VPYHTTTTV	>	NSPDAATGQIIFGGVDNAKY
TRAGNYAYK	>	VVKTPKAFPVTNGQEGKTSK
TSVAISTTF	>	EFAASLQGDDGQPYDKCQLL
WTRAGNYAY	>	ADFCKQKGTYDPSGSSASQD
NILGDNFLRSAYIVY	>	GSSSQGTLY
KRSAGFVALDFSVVK	>	SSSQGTLYK
MFLKNIFIALAIALL	>	PYDKCQLLF
RSAYIVYDLDDNEIS	>	LPVTSDREL
YDLDDNEISLAQVKY	>	KRQAVPVTL
SVPASEFAASLQGDD	>	VVSNFIFTILLTLNL
KNIFIALAIALLVDA	>	RDHFRFEYYPDTGIL
NIFIALAIALLVDAT	>	EWTNNGLIVAYQNQK
DANILGDNFLRSAYI	>	LLTLNLSAALEVVTS
EQVTYAADITVGSNN	>	TILLTLNLSAALEVV
VIAKNAYSLYLNSPD	>	GEIYLASSGLVKSTA
LSGDVVFNFSKNAKI	>	YYPDTGILQLRAAAL
DQIIKAFNGKLTQDS	>	SILFGLIVSMVVLFM
AQVKYTSASSISALT	>	AFGTAYQTITNNGQI
ADQIIKAFNGKLTQD	>	GYDSKLFRIVNSRGL
DLADQIIKAFNGKLT	>	SSLIVHAVSSNQTFT
DKCQLLFDVNDANIL	>	FTILLTLNLSAALEV
GDVVFNFSKNAKISV	>	LASSGLVKSTAYLYA
TTITYLQQDLADQII	>	ASLFIKSDNGPVLAL
KTNEAGGSYDNVPVTLKKQG	>	TNNGLIVAYQNQKAA
NSPDAATGQIIFGGVDNAKY	>	SGSGSDSGSNNGSGSGSNNG
VVKTPKAFPVTNGQEGKTSK	>	GSGSGSNNGSGSGSQSGSGS
EFAASLQGDDGQPYDKCQLL	>	GSGSGSNQGSNPGAGSGSGS
ADFCKQKGTYDPSGSSASQD	>	TTTTTSTGGDNSTGGNESGS
GSSSQGTLY	>	SGSNSGSNEGSNPGAGNGSN
SSSQGTLYK	>	TSSSETSSSESMSASSTTAS
PYDKCQLLF	>	GSGSNNGSGSGSGSTEGSEG
LPVTSDREL	>	GSNEGSNHGSNEGSGSGSGS
KRQAVPVTL	>	GSQSGPNNGSGSGSEGGSNN
VVSNFIFTILLTLNL	>	GSGQGSGNGSEAGSGQGSGP
RDHFRFEYYPDTGIL	>	VDVIPVPHSMPSNTTDSSSS
EWTNNGLIVAYQNQK	>	TSSIETSSY
LLTLNLSAALEVVTS	>	TWIKLGNTI
TILLTLNLSAALEVV	>	RPVINNGVI
GEIYLASSGLVKSTA	>	VEPTHNFYL
YYPDTGILQLRAAAL	>	RAAALPQYF
SILFGLIVSMVVLFM	>	LSVEPTHNF
AFGTAYQTITNNGQI	>	VVTSEETVYTTFCPL
GYDSKLFRIVNSRGL	>	LTFGAAIIGIAAFLI
SSLIVHAVSSNQTFT	>	STAQLIAIAYYMLSI
FTILLTLNLSAALEV	>	QKRSYDYYQEPCDDY
LASSGLVKSTAYLYA	>	VPVTSGSSILATTSE
ASLFIKSDNGPVLAL	>	SEVTTGVVVVTSEET
TNNGLIVAYQNQKAA	>	ESEVTTGVVVVTSEE
SGSGSDSGSNNGSGSGSNNG	>	VTTGVVVVTSEETVY
GSGSGSNNGSGSGSQSGSGS	>	NNMRLTFGAAIIGIA
GSGSGSNQGSNPGAGSGSGS	>	AIAYYMLSIGATVPQ
TTTTTSTGGDNSTGGNESGS	>	VTTGVIVITSKDTIY
SGSNSGSNEGSNPGAGNGSN	>	SSVLASETSPIAPGA
TSSSETSSSESMSASSTTAS	>	GSSILATTSESSSAP
GSGSNNGSGSGSGSTEGSEG	>	PSANYSSVAPISTFE
GSNEGSNHGSNEGSGSGSGS	>	QLIAIAYYMLSIGAT
GSQSGPNNGSGSGSEGGSNN	>	ETEEALIQKRSYDYY
GSGQGSGNGSEAGSGQGSGP	>	SPKSSVLASETSPIA
VDVIPVPHSMPSNTTDSSSS	>	NPPIPNIPTDWIPNI
TSSIETSSY	>	ISTFEGAGNNMRLTF
TWIKLGNTI	>	PATTTTSESSSSSSSSSSST
RPVINNGVI	>	APGTESAPAGPGASSSPKSS
VEPTHNFYL	>	PTDWIPDIPEKPTTPATTPN
RAAALPQYF	>	ASETSPIAPGAETAPAGSSG
LSVEPTHNF	>	TPNTSVPTTSSESTTPATSP
VVTSEETVYTTFCPL	>	GTETKPAAPKSSAPATEPSP
LTFGAAIIGIAAFLI	>	DNPPQPDQPDDNPPIPNIPT
STAQLIAIAYYMLSI	>	CDNPPQPDVPCDNPPQPDVP
QKRSYDYYQEPCDDY	>	PLTETTPVSTAPATETPTGT
VPVTSGSSILATTSE	>	TPAGSQPSIPAGETSPAVPK
SEVTTGVVVVTSEET	>	QQQQQQEPCDYPQQQQQEEP
ESEVTTGVVVVTSEE	>	TTSESSSAPATTPNTSVPTT
VTTGVVVVTSEETVY	>	SKDTIYTTY
NNMRLTFGAAIIGIA	>	SSSSSTTPK
AIAYYMLSIGATVPQ	>	TTLESVPLM
VTTGVIVITSKDTIY	>	APAGSSGAI
SSVLASETSPIAPGA	>	EAKSSSTPL
GSSILATTSESSSAP	>	EHDTTVVTV
PSANYSSVAPISTFE	>	ISVASGFWIPDFSNK
QLIAIAYYMLSIGAT	>	PLAGAISVASGFWIP
ETEEALIQKRSYDYY	>	ALKKPYYGLAVAALV
SPKSSVLASETSPIA	>	ISSEETIYTTYCPIT
NPPIPNIPTDWIPNI	>	VSVLSTSQVVTASGE
ISTFEGAGNNMRLTF	>	SVTTGVVTISSEETI
PATTTTSESSSSSSSSSSST	>	PVESTVIVPSTTVIT
APGTESAPAGPGASSSPKSS	>	STSYTTDTAYTTTVI
PTDWIPDIPEKPTTPATTPN	>	MKVSQILPLAGAISV
ASETSPIAPGAETAPAGSSG	>	GVTIITVTTNDVITE
TPNTSVPTTSSESTTPATSP	>	SKVKPITSTDCTTPI
GTETKPAAPKSSAPATEPSP	>	TGVTIITVTTNDVIT
DNPPQPDQPDDNPPIPNIPT	>	VSTFEGSGSALKKPY
CDNPPQPDVPCDNPPQPDVP	>	TETTPAAPGTPGTEATPVTT
PLTETTPVSTAPATETPTGT	>	PATTPVAPGTETTPAAPGTP
TPAGSQPSIPAGETSPAVPK	>	IPGTETTPAAPGTPVESQPV
QQQQQQEPCDYPQQQQQEEP	>	TETTPATESTPATESTPATE
TTSESSSAPATTPNTSVPTT	>	STPATESTPCTTSTETTPAT
SKDTIYTTY	>	TSTPATESTPATESTPATES
SSSSSTTPK	>	TPATESTPATESTPATESTP
TTLESVPLM	>	PITSTDCTTPIQPTGTTTGY
APAGSSGAI	>	TTNDVITEY
EAKSSSTPL	>	ITSSITIPV
EHDTTVVTV	>	TYCPITSSI
ISVASGFWIPDFSNK	>	DVITEYTTY
PLAGAISVASGFWIP	>	GQYKGKGGY
ALKKPYYGLAVAALV	>	TEYTTYCPL
ISSEETIYTTYCPIT	>	SIDLKKVKYGIILSS
VSVLSTSQVVTASGE	>	SGSSNASASVNANSG
SVTTGVVTISSEETI	>	VQTISASVTSQLVYA
PVESTVIVPSTTVIT	>	SVTSQLVYASVSSQL
STSYTTDTAYTTTVI	>	SQLVLDGSASTTATV
MKVSQILPLAGAISV	>	SSLPSQLVLDGSAST
GVTIITVTTNDVITE	>	SSASSASSSKSSGSSNASAS
SKVKPITSTDCTTPI	>	SSDVKTLTLSSASSA
TGVTIITVTTNDVIT	>	NASASVNANSGNSID
VSTFEGSGSALKKPY	>	NSQATIASDSVQTIS
TETTPAAPGTPGTEATPVTT	>	LDGSASTTATVTPSLTDLQA
PATTPVAPGTETTPAAPGTP	>	SVQTISASV
IPGTETTPAAPGTPVESQPV
TETTPATESTPATESTPATE
STPATESTPCTTSTETTPAT
TSTPATESTPATESTPATES
TPATESTPATESTPATESTP
PITSTDCTTPIQPTGTTTGY
TTNDVITEY
ITSSITIPV
TYCPITSSI
DVITEYTTY
GQYKGKGGY
TEYTTYCPL
KYGIILSSITVLSFI
SIDLKKVKYGIILSS
SGSSNASASVNANSG
VQTISASVTSQLVYA
SVTSQLVYASVSSQL
SQLVLDGSASTTATV
SSLPSQLVLDGSAST
SSASSASSSKSSGSSNASAS
SSDVKTLTLSSASSA
NASASVNANSGNSID
NSQATIASDSVQTIS
LDGSASTTATVTPSLTDLQA
SVQTISASV
