# Supplementary material for: In silico Design of a Multivalent Vaccine Against Candida albicans
Source: Sci Rep. 2020 Jan 23;10:1066. doi: 10.1038/s41598-020-57906-x (PMC6978452; doi:10.1038/s41598-020-57906-x)
Supplement: Supplementary file 3 — Supplementary Dataset 3. [file 41598_2020_57906_MOESM3_ESM.xlsx]

## Sheet: Epitope-HLA binding
seq_num	start	end	Peptide	Allele	Method	Percentile_rank	Protein	Phenotype frequency
1	1	15	SNGLNDWNYPISSES	HLA-DRB3*01:01	Consensus (comb.lib./smm/nn)	0.01	XP_710425.2 Als4p	26.1
1	1	15		HLA-DQA1*04:01/DQB1*04:02	Consensus (comb.lib./smm/nn)	3.06		12.8
1	1	15		HLA-DQA1*03:01/DQB1*03:02	Consensus (comb.lib./smm/nn)	8.4		19
1	1	15		HLA-DQA1*01:01/DQB1*05:01	Consensus (comb.lib./smm/nn)	9.23		14.6
1	1	15	LVTYQNVPAGYRPFV	HLA-DRB5*01:01	Consensus (smm/nn/sturniolo)	0.04	XP_710425.2 Als4p	16
1	1	15		HLA-DRB1*08:02	Consensus (smm/nn/sturniolo)	2.29		4.9
1	1	15		HLA-DRB1*04:01	Consensus (smm/nn/sturniolo)	5.47		4.6
1	1	15		HLA-DRB1*13:02	Consensus (smm/nn/sturniolo)	5.86		7.7
1	1	15		HLA-DRB1*11:01	Consensus (smm/nn/sturniolo)	5.97		11.8
1	1	15		HLA-DRB1*09:01	Consensus (comb.lib./smm/nn)	7.39		6.2
1	1	15		HLA-DRB1*12:01	smm	8.42		3.9
1	1	15		HLA-DRB1*15:01	Consensus (smm/nn/sturniolo)	8.46		12.2
1	1	15		HLA-DRB3*02:02	NetMHCIIpan	9.61		34.3
1	1	15	MLLQFLLLSLCVSVA	HLA-DPA1*03:01/DPB1*04:02	Consensus (comb.lib./smm/nn)	0.02	XP_712646.2 Als2p	41.6
1	1	15		HLA-DRB1*11:01	Consensus (smm/nn/sturniolo)	0.39		11.8
1	1	15		HLA-DRB1*12:01	smm	0.7		3.9
1	1	15		HLA-DRB1*03:01	Consensus (smm/nn/sturniolo)	1.59		13.7
1	1	15		HLA-DRB1*04:01	Consensus (smm/nn/sturniolo)	1.91		4.6
1	1	15		HLA-DRB1*04:05	Consensus (smm/nn/sturniolo)	2.02		6.2
1	1	15		HLA-DRB1*15:01	Consensus (smm/nn/sturniolo)	2.38		12.2
1	1	15		HLA-DRB1*08:02	Consensus (smm/nn/sturniolo)	2.72		4.9
1	1	15		HLA-DQA1*01:01/DQB1*05:01	Consensus (comb.lib./smm/nn)	4.28		14.6
1	1	15		HLA-DPA1*01/DPB1*04:01	Consensus (comb.lib./smm/nn)	5.28		36.2
1	1	15		HLA-DPA1*02:01/DPB1*01:01	Consensus (comb.lib./smm/nn)	5.68		16
1	1	15		HLA-DPA1*02:01/DPB1*14:01	NetMHCIIpan	6.68		7.4
1	1	15		HLA-DRB4*01:01	Consensus (comb.lib./smm/nn)	7.69		41.8
1	1	15		HLA-DPA1*02:01/DPB1*05:01	Consensus (comb.lib./smm/nn)	8.97		21.7
1	1	15		HLA-DRB1*13:02	Consensus (smm/nn/sturniolo)	9.18		7.7
1	1	15		HLA-DPA1*01:03/DPB1*02:01	Consensus (comb.lib./smm/nn)	10.02		17.5
1	1	15		HLA-DPA1*03:01/DPB1*04:02	Consensus (comb.lib./smm/nn)	0.02		41.6
1	1	15		HLA-DRB1*11:01	Consensus (smm/nn/sturniolo)	0.39		11.8
1	1	15		HLA-DRB1*12:01	smm	0.7		3.9
1	1	15		HLA-DRB1*03:01	Consensus (smm/nn/sturniolo)	1.59		13.7
1	1	15		HLA-DRB1*04:01	Consensus (smm/nn/sturniolo)	1.91		4.6
1	1	15		HLA-DRB1*04:05	Consensus (smm/nn/sturniolo)	2.02		6.2
1	1	15		HLA-DRB1*15:01	Consensus (smm/nn/sturniolo)	2.38		12.2
1	1	15		HLA-DRB1*08:02	Consensus (smm/nn/sturniolo)	2.72		4.9
1	1	15		HLA-DQA1*01:01/DQB1*05:01	Consensus (comb.lib./smm/nn)	4.28		14.6
1	1	15		HLA-DPA1*01/DPB1*04:01	Consensus (comb.lib./smm/nn)	5.28		36.2
1	1	15		HLA-DPA1*02:01/DPB1*01:01	Consensus (comb.lib./smm/nn)	5.68		16
1	1	15		HLA-DPA1*02:01/DPB1*14:01	NetMHCIIpan	6.68		7.4
1	1	15		HLA-DRB4*01:01	Consensus (comb.lib./smm/nn)	7.69		41.8
1	1	15		HLA-DPA1*02:01/DPB1*05:01	Consensus (comb.lib./smm/nn)	8.97		21.7
1	1	15		HLA-DRB1*13:02	Consensus (smm/nn/sturniolo)	9.18		7.7
1	1	15	RILLSRILPSLSQAV	HLA-DRB1*08:02	Consensus (smm/nn/sturniolo)	0.22	XP_710425.2 Als4p	4.9
1	1	15		HLA-DRB1*03:01	Consensus (smm/nn/sturniolo)	0.36		13.7
1	1	15		HLA-DRB1*11:01	Consensus (smm/nn/sturniolo)	0.55		11.8
1	1	15		HLA-DRB1*12:01	smm	0.69		3.9
1	1	15		HLA-DRB3*02:02	NetMHCIIpan	1.01		34.3
1	1	15		HLA-DRB1*04:01	Consensus (smm/nn/sturniolo)	1.25		4.6
1	1	15		HLA-DPA1*02:01/DPB1*14:01	NetMHCIIpan	1.62		7.4
1	1	15		HLA-DRB1*13:02	Consensus (smm/nn/sturniolo)	2.11		7.7
1	1	15		HLA-DPA1*03:01/DPB1*04:02	Consensus (comb.lib./smm/nn)	2.54		41.6
1	1	15		HLA-DRB1*15:01	Consensus (smm/nn/sturniolo)	2.61		12.2
1	1	15		HLA-DRB4*01:01	Consensus (comb.lib./smm/nn)	3.62		41.8
1	1	15		HLA-DRB1*09:01	Consensus (comb.lib./smm/nn)	3.73		6.2
1	1	15		HLA-DRB1*01:01	Consensus (comb.lib./smm/nn)	3.8		5.4
1	1	15		HLA-DRB1*04:05	Consensus (smm/nn/sturniolo)	4		6.2
1	1	15		HLA-DPA1*02:01/DPB1*01:01	Consensus (comb.lib./smm/nn)	4.45		16
1	1	15		HLA-DRB1*07:01	Consensus (comb.lib./smm/nn)	4.98		13.5
1	1	15		HLA-DRB5*01:01	Consensus (smm/nn/sturniolo)	6.6		16
1	1	15	MLQQYTLLLIYLSVA	HLA-DPA1*03:01/DPB1*04:02	Consensus (comb.lib./smm/nn)	0.03	XP_710435.2 Als3p	41.6
1	1	15		HLA-DPA1*02:01/DPB1*01:01	Consensus (comb.lib./smm/nn)	0.42		16
1	1	15		HLA-DRB1*11:01	Consensus (smm/nn/sturniolo)	0.61		11.8
1	1	15		HLA-DRB1*04:01	Consensus (smm/nn/sturniolo)	1.49		4.6
1	1	15		HLA-DRB1*15:01	Consensus (smm/nn/sturniolo)	2.28		12.2
1	1	15		HLA-DRB1*04:05	Consensus (smm/nn/sturniolo)	2.36		6.2
1	1	15		HLA-DQA1*01:01/DQB1*05:01	Consensus (comb.lib./smm/nn)	2.59		14.6
1	1	15		HLA-DPA1*02:01/DPB1*05:01	Consensus (comb.lib./smm/nn)	2.83		21.7
1	1	15		HLA-DPA1*02:01/DPB1*14:01	NetMHCIIpan	3.38		7.4
1	1	15		HLA-DPA1*01/DPB1*04:01	Consensus (comb.lib./smm/nn)	3.74		36.2
1	1	15		HLA-DRB5*01:01	Consensus (smm/nn/sturniolo)	4.01		16
1	1	15		HLA-DRB1*08:02	Consensus (smm/nn/sturniolo)	4.67		4.9
1	1	15		HLA-DRB1*01:01	Consensus (comb.lib./smm/nn)	5.29		5.4
1	1	15		HLA-DRB1*12:01	smm	5.43		3.9
1	1	15		HLA-DPA1*01:03/DPB1*02:01	Consensus (comb.lib./smm/nn)	5.55		17.5
1	1	15		HLA-DRB1*03:01	Consensus (smm/nn/sturniolo)	5.72		13.7
1	1	15		HLA-DQA1*01:02/DQB1*06:02	Consensus (comb.lib./smm/nn)	6.07		14.6
1	1	15	PSLNKVSTLFVAPQC	HLA-DRB1*08:02	Consensus (smm/nn/sturniolo)	1.72	XP_710435.2 Als3p	4.9
1	1	15		HLA-DRB1*11:01	Consensus (smm/nn/sturniolo)	2.4		11.8
1	1	15		HLA-DPA1*02:01/DPB1*05:01	Consensus (comb.lib./smm/nn)	2.5		14.6
1	1	15		HLA-DQA1*01:02/DQB1*06:02	Consensus (comb.lib./smm/nn)	2.97		14.6
1	1	15		HLA-DRB1*04:05	Consensus (smm/nn/sturniolo)	3.04		6.2
1	1	15		HLA-DRB1*07:01	Consensus (comb.lib./smm/nn)	3.17		13.5
1	1	15		HLA-DPA1*01:03/DPB1*02:01	Consensus (comb.lib./smm/nn)	5.39		17.5
1	1	15		HLA-DRB1*04:01	Consensus (smm/nn/sturniolo)	5.42		4.6
1	1	15		HLA-DRB1*15:01	Consensus (smm/nn/sturniolo)	5.93		12.2
1	1	15		HLA-DQA1*04:01/DQB1*04:02	Consensus (comb.lib./smm/nn)	9.19		12.8
1	1	15		HLA-DQA1*03:01/DQB1*03:02	Consensus (comb.lib./smm/nn)	9.4		19
1	1	15	HVGITKGLNDWNYPV	HLA-DRB3*01:01	Consensus (comb.lib./smm/nn)	0.01	XP_710435.2 Als3p	26.1
1	1	15	MFLKNIFIALAIALL	HLA-DPA1*03:01/DPB1*04:02	Consensus (comb.lib./smm/nn)	0.01	XP_711047.1 Sap2p, XP_718053.2 Sap1p, XP_723210.1 Sap3p	4.6
1	1	15		HLA-DPA1*02:01/DPB1*01:01	Consensus (comb.lib./smm/nn)	0.01		16
1	1	15		HLA-DRB1*01:01	Consensus (comb.lib./smm/nn)	0.14		5.4
1	1	15		HLA-DQA1*05:01/DQB1*02:01	Consensus (comb.lib./smm/nn)	0.45		11.3
1	1	15		HLA-DRB1*07:01	Consensus (comb.lib./smm/nn)	0.5		13.5
1	1	15		HLA-DRB1*08:02	Consensus (smm/nn/sturniolo)	0.59		4.9
1	1	15		HLA-DRB1*12:01	smm	0.76		3.9
1	1	15		HLA-DRB5*01:01	Consensus (smm/nn/sturniolo)	0.87		16
1	1	15		HLA-DRB1*11:01	Consensus (smm/nn/sturniolo)	1.64		11.8
1	1	15		HLA-DPA1*02:01/DPB1*05:01	Consensus (comb.lib./smm/nn)	1.75		21.7
1	1	15		HLA-DQA1*01:02/DQB1*06:02	Consensus (comb.lib./smm/nn)	1.85		14.6
1	1	15		HLA-DRB1*15:01	Consensus (smm/nn/sturniolo)	2.09		12.2
1	1	15		HLA-DPA1*02:01/DPB1*14:01	NetMHCIIpan	2.34		7.4
1	1	15		HLA-DRB4*01:01	Consensus (comb.lib./smm/nn)	2.96		41.8
1	1	15		HLA-DRB1*04:05	Consensus (smm/nn/sturniolo)	3.28		6.2
1	1	15		HLA-DRB1*03:01	Consensus (smm/nn/sturniolo)	3.6		13.7
1	1	15		HLA-DPA1*01/DPB1*04:01	Consensus (comb.lib./smm/nn)	3.92		36.2
1	1	15		HLA-DRB1*04:01	Consensus (smm/nn/sturniolo)	4.11		4.6
1	1	15		HLA-DPA1*01:03/DPB1*02:01	Consensus (comb.lib./smm/nn)	4.14		17.5
1	1	15		HLA-DRB1*13:02	Consensus (smm/nn/sturniolo)	6.43		7.7
1	1	15		HLA-DQA1*03:01/DQB1*03:02	Consensus (comb.lib./smm/nn)	7.52		19
1	1	15		HLA-DRB1*09:01	Consensus (comb.lib./smm/nn)	7.6		6.2
1	1	15		HLA-DRB3*01:01	Consensus (comb.lib./smm/nn)	8.43		26.1
1	1	15		HLA-DQA1*01:01/DQB1*05:01	Consensus (comb.lib./smm/nn)	9.49		14.6
1	1	15		HLA-DQA1*05:01/DQB1*03:01	Consensus (comb.lib./smm/nn)	9.74		35.1
1	1	15	NNMRLTFGAAIIGIA	HLA-DRB3*01:01	Consensus (comb.lib./smm/nn)	0.14	XP_709961.2 Hwp1p	26.1
1	1	15		HLA-DQA1*05:01/DQB1*03:01	Consensus (comb.lib./smm/nn)	0.98		35.1
1	1	15		HLA-DRB1*09:01	Consensus (comb.lib./smm/nn)	1.66		6.2
1	1	15		HLA-DRB1*07:01	Consensus (comb.lib./smm/nn)	2.46		13.5
1	1	15		HLA-DRB1*15:01	Consensus (smm/nn/sturniolo)	4.35		12.2
1	1	15		HLA-DRB1*11:01	Consensus (smm/nn/sturniolo)	5.81		11.8
1	1	15		HLA-DRB1*13:02	Consensus (smm/nn/sturniolo)	6.38		7.7
1	1	15		HLA-DRB5*01:01	Consensus (smm/nn/sturniolo)	6.68		16
1	1	15		HLA-DRB1*08:02	Consensus (smm/nn/sturniolo)	7.11		4.9
1	1	15		HLA-DRB1*01:01	Consensus (comb.lib./smm/nn)	7.21		5.4
1	1	15		HLA-DRB1*04:01	Consensus (smm/nn/sturniolo)	8.48		4.6
1	1	15		HLA-DQA1*01:02/DQB1*06:02	Consensus (comb.lib./smm/nn)	9.09		14.6
1	1	15	ISTFEGAGNNMRLTF	HLA-DRB5*01:01	Consensus (smm/nn/sturniolo)	1.68	XP_709961.2 Hwp1p	16
1	1	15		HLA-DRB1*04:01	Consensus (smm/nn/sturniolo)	6.18		4.6
