# Supplementary material for: In silico Design of a Multivalent Vaccine Against Candida albicans
Source: Sci Rep. 2020 Jan 23;10:1066. doi: 10.1038/s41598-020-57906-x (PMC6978452; doi:10.1038/s41598-020-57906-x)
Supplement: Supplementary file 4 — Supplementary Dataset 4. [file 41598_2020_57906_MOESM4_ESM.xlsx]

## Sheet: NetChop
#	Amino acid	Prediction score
1	A	0.150936
2	P	0.026696
3	P	0.059386
4	H	0.190733
5	A	0.174075
6	L	0.82536
7	S	0.254815
8	E	0.077443
9	A	0.938727
10	A	0.26152
11	A	0.049125
12	K	0.560493
13	E	0.166936
14	F	0.849337
15	A	0.052081
16	A	0.392859
17	S	0.137565
18	L	0.97881
19	Q	0.060929
20	G	0.270997
21	D	0.025546
22	D	0.023411
23	G	0.024601
24	Q	0.025373
25	P	0.034728
26	Y	0.971416
27	D	0.171607
28	K	0.966293
29	C	0.047714
30	Q	0.126955
31	L	0.919139
32	L	0.976138
33	G	0.034527
34	P	0.025254
35	G	0.02349
36	P	0.022868
37	G	0.027351
38	A	0.910954
39	D	0.159608
40	F	0.913106
41	C	0.053107
42	K	0.867339
43	Q	0.751795
44	K	0.88643
45	G	0.083442
46	T	0.040029
47	Y	0.918322
48	D	0.02644
49	P	0.125675
50	S	0.036497
51	G	0.253747
52	S	0.108262
53	S	0.815584
54	A	0.958237
55	S	0.398363
56	Q	0.896459
57	D	0.048713
58	G	0.079295
59	P	0.023732
60	G	0.029389
61	P	0.053809
62	G	0.100509
63	N	0.053823
64	S	0.02547
65	P	0.15786
66	D	0.405134
67	A	0.518708
68	A	0.2122
69	T	0.025206
70	G	0.051308
71	Q	0.033921
72	I	0.921151
73	I	0.072076
74	F	0.690516
75	G	0.031706
76	G	0.041067
77	V	0.477901
78	D	0.08213
79	N	0.055738
80	A	0.889341
81	K	0.969627
82	Y	0.963785
83	G	0.130138
84	P	0.169526
85	G	0.042357
86	P	0.028239
87	G	0.02749
88	G	0.034045
89	P	0.04595
90	G	0.03604
91	P	0.144658
92	G	0.030892
93	V	0.959856
94	V	0.863436
95	K	0.819865
96	T	0.563507
97	P	0.096447
98	K	0.915529
99	A	0.200319
100	F	0.481212
101	P	0.030489
102	V	0.916261
103	T	0.3942
104	N	0.311849
105	G	0.162553
106	Q	0.875216
107	E	0.071229
108	G	0.829675
109	K	0.92613
110	T	0.480317
111	S	0.035283
112	K	0.88025
113	G	0.150166
114	P	0.026971
115	G	0.024128
116	P	0.023857
117	G	0.038015
118	P	0.025213
119	Y	0.973601
120	D	0.067474
121	K	0.968546
122	C	0.034088
123	Q	0.096094
124	L	0.328143
125	L	0.976421
126	F	0.847576
127	A	0.060042
128	A	0.03331
129	Y	0.824715
130	S	0.030366
131	N	0.120699
132	G	0.073353
133	L	0.705658
134	N	0.022482
135	D	0.037887
136	W	0.970619
137	N	0.022829
138	Y	0.808789
139	P	0.033921
140	I	0.961009
141	S	0.033004
142	S	0.146609
143	E	0.027008
144	S	0.073699
145	A	0.168438
146	A	0.223485
147	Y	0.936261
148	L	0.902794
149	V	0.365709
150	T	0.059003
151	Y	0.967103
152	Q	0.039772
153	N	0.082983
154	V	0.680763
155	P	0.144544
156	A	0.120592
157	G	0.038689
158	Y	0.817217
159	R	0.039891
160	P	0.026248
161	F	0.199827
162	V	0.563781
163	A	0.04834
164	A	0.25066
165	Y	0.975971
166	M	0.937618
167	L	0.962013
168	L	0.918151
169	Q	0.029951
170	F	0.11692
171	L	0.495966
172	L	0.829997
173	L	0.957758
174	S	0.080326
175	L	0.9304
176	C	0.025953
177	V	0.332129
178	S	0.025713
179	V	0.861906
180	A	0.366071
181	A	0.183339
182	A	0.121298
183	Y	0.478278
184	R	0.15672
185	I	0.774718
186	L	0.384252
187	L	0.771847
188	S	0.029097
189	R	0.883044
190	I	0.7054
191	L	0.729374
192	P	0.034768
193	S	0.045042
194	L	0.932362
195	S	0.025037
196	Q	0.187849
197	A	0.242947
198	V	0.864639
199	A	0.644395
200	A	0.061223
201	Y	0.970351
202	M	0.187847
203	L	0.73649
204	Q	0.036286
205	Q	0.029926
206	Y	0.356493
207	T	0.025933
208	L	0.937222
209	L	0.841534
210	L	0.87307
211	I	0.11371
212	Y	0.763415
213	L	0.895345
214	S	0.036904
215	V	0.97322
216	A	0.606466
217	A	0.26038
218	A	0.518193
219	Y	0.767228
220	P	0.098191
221	S	0.024468
222	L	0.870272
223	N	0.02791
224	K	0.58386
225	V	0.943608
226	S	0.03384
227	T	0.34638
228	L	0.963627
229	F	0.970726
230	V	0.214586
231	A	0.055445
232	P	0.08071
233	Q	0.172352
234	C	0.054104
235	A	0.245762
236	A	0.105402
237	Y	0.92563
238	H	0.03444
239	V	0.93674
240	G	0.024575
241	I	0.108947
242	T	0.023704
243	K	0.957419
244	G	0.624004
245	L	0.872356
246	N	0.022943
247	D	0.024652
248	W	0.819034
249	N	0.022411
250	Y	0.178365
251	P	0.025262
252	V	0.947071
253	A	0.05099
254	A	0.175938
255	Y	0.80472
256	M	0.599555
257	F	0.379077
258	L	0.702282
259	K	0.135405
260	N	0.022762
261	I	0.120991
262	F	0.141412
263	I	0.479536
264	A	0.072743
265	L	0.974105
266	A	0.143243
267	I	0.10434
268	A	0.080683
269	L	0.380973
270	L	0.739146
271	A	0.069526
272	A	0.150654
273	Y	0.370088
274	N	0.025263
275	N	0.02902
276	M	0.864992
277	R	0.279312
278	L	0.427302
279	T	0.040941
280	F	0.772959
281	G	0.02426
282	A	0.046014
283	A	0.039538
284	I	0.175032
285	I	0.598143
286	G	0.029031
287	I	0.386431
288	A	0.039088
289	A	0.066569
290	A	0.777806
291	Y	0.938321
292	I	0.626606
293	S	0.025008
294	T	0.033524
295	F	0.965966
296	E	0.023043
297	G	0.119988
298	A	0.104428
299	G	0.031697
300	N	0.023732
301	N	0.038099
302	M	0.497684
303	R	0.091146
304	L	0.731052
305	T	0.024445
306	F	0.503855
307	A	0.06459
308	A	0.079359
309	Y	0.972521
310	T	0.445977
311	V	0.975824
312	T	0.270192
313	A	0.526031
314	P	0.026136
315	P	0.109104
316	G	0.039025
317	G	0.023125
318	T	0.039674
319	D	0.044294
320	T	0.173571
321	V	0.975975
322	I	0.940826
323	I	0.817199
324	R	0.728481
325	E	0.097771
326	P	0.066242
327	P	0.048211
328	N	0.032192
329	P	0.040348

## Sheet: MHCII-NP
Seq name	Peptide start	Peptide end	Peptide length	Peptide	N motif	C motif	Cleavage probability score	Cleavage probability percentile rank
seq_1	83	98	16	GPGPGGPGPGVVKTPK	YGP	PKA	1.57154	0
seq_1	48	62	15	DPSGSSASQDGPGPG	YDP	PGN	1.3876	0.03
seq_1	219	233	15	YPSLNKVSTLFVAPQ	AYP	PQC	1.35793	0.06
seq_1	313	327	15	APPGGTDTVIIREPP	TAP	PPN	1.35743	0.09
seq_1	64	79	16	SPDAATGQIIFGGVDN	NSP	DNA	1.20953	0.12
seq_1	113	127	15	GPGPGPYDKCQLLFA	KGP	FAA	0.98361	0.15
seq_1	83	95	13	GPGPGGPGPGVVK	YGP	VKT	0.93166	0.18
seq_1	77	92	16	VDNAKYGPGPGGPGPG	GVD	PGV	0.88672	0.21
seq_1	24	37	14	QPYDKCQLLGPGPG	GQP	PGA	0.86655	0.23
seq_1	64	78	15	SPDAATGQIIFGGVD	NSP	VDN	0.833	0.26
seq_1	154	169	16	VPAGYRPFVAAYMLLQ	NVP	LQF	0.83011	0.29
seq_1	250	264	15	YPVAAYMFLKNIFIA	NYP	IAL	0.76271	0.32
seq_1	138	153	16	YPISSESAAYLVTYQN	NYP	QNV	0.6989	0.35
seq_1	47	62	16	YDPSGSSASQDGPGPG	TYD	PGN	0.6832	0.38
seq_1	88	101	14	GPGPGVVKTPKAFP	GGP	FPV	0.67395	0.41
seq_1	88	103	16	GPGPGVVKTPKAFPVT	GGP	VTN	0.66897	0.44
seq_1	113	128	16	GPGPGPYDKCQLLFAA	KGP	AAY	0.66897	0.44
seq_1	22	37	16	DGQPYDKCQLLGPGPG	DDG	PGA	0.62534	0.5
seq_1	138	152	15	YPISSESAAYLVTYQ	NYP	YQN	0.61003	0.53
seq_1	21	37	17	DDGQPYDKCQLLGPGPG	GDD	PGA	0.57994	0.56
seq_1	159	174	16	RPFVAAYMLLQFLLLS	YRP	LSL	0.56449	0.59
seq_1	23	37	15	GQPYDKCQLLGPGPG	DGQ	PGA	0.55049	0.62
seq_1	250	265	16	YPVAAYMFLKNIFIAL	NYP	ALA	0.54946	0.65
seq_1	33	49	17	GPGPGADFCKQKGTYDP	LGP	DPS	0.53812	0.67
seq_1	64	81	18	SPDAATGQIIFGGVDNAK	NSP	AKY	0.52205	0.7
seq_1	78	92	15	DNAKYGPGPGGPGPG	VDN	PGV	0.51591	0.73
seq_1	88	102	15	GPGPGVVKTPKAFPV	GGP	PVT	0.51578	0.76
seq_1	48	61	14	DPSGSSASQDGPGP	YDP	GPG	0.51493	0.79
seq_1	191	205	15	LPSLSQAVAAYMLQQ	ILP	QQY	0.51457	0.82
seq_1	96	112	17	TPKAFPVTNGQEGKTSK	KTP	SKG	0.50507	0.85
seq_1	88	104	17	GPGPGVVKTPKAFPVTN	GGP	TNG	0.48694	0.88
seq_1	96	108	13	TPKAFPVTNGQEG	KTP	EGK	0.47294	0.91
seq_1	283	297	15	AIIGIAAAYISTFEG	AAI	EGA	0.46604	0.94
seq_1	105	119	15	GQEGKTSKGPGPGPY	NGQ	PYD	0.46518	0.97
seq_1	108	121	14	GKTSKGPGPGPYDK	EGK	DKC	0.46169	1
seq_1	96	109	14	TPKAFPVTNGQEGK	KTP	GKT	0.45805	1.03
seq_1	107	121	15	EGKTSKGPGPGPYDK	QEG	DKC	0.45706	1.06
seq_1	24	39	16	QPYDKCQLLGPGPGAD	GQP	ADF	0.45192	1.09
seq_1	83	97	15	GPGPGGPGPGVVKTP	YGP	TPK	0.44337	1.11
seq_1	64	76	13	SPDAATGQIIFGG	NSP	GGV	0.43657	1.14
seq_1	143	156	14	ESAAYLVTYQNVPA	SES	PAG	0.43457	1.17
seq_1	154	170	17	VPAGYRPFVAAYMLLQF	NVP	QFL	0.4337	1.2
seq_1	179	193	15	VAAAYRILLSRILPS	SVA	PSL	0.43242	1.23
seq_1	219	232	14	YPSLNKVSTLFVAP	AYP	APQ	0.42605	1.26
seq_1	58	71	14	GPGPGNSPDAATGQ	DGP	GQI	0.42591	1.29
seq_1	105	121	17	GQEGKTSKGPGPGPYDK	NGQ	DKC	0.42423	1.32
seq_1	313	328	16	APPGGTDTVIIREPPN	TAP	PNP	0.42422	1.35
seq_1	138	150	13	YPISSESAAYLVT	NYP	VTY	0.42046	1.38
seq_1	85	98	14	GPGGPGPGVVKTPK	PGP	PKA	0.41153	1.41
seq_1	75	87	13	GGVDNAKYGPGPG	FGG	PGG	0.40664	1.44
seq_1	96	110	15	TPKAFPVTNGQEGKT	KTP	KTS	0.40638	1.47
seq_1	38	51	14	ADFCKQKGTYDPSG	GAD	SGS	0.40263	1.5
seq_1	20	37	18	GDDGQPYDKCQLLGPGPG	QGD	PGA	0.40111	1.52
seq_1	33	45	13	GPGPGADFCKQKG	LGP	KGT	0.39441	1.55
seq_1	79	92	14	NAKYGPGPGGPGPG	DNA	PGV	0.3911	1.58
seq_1	83	99	17	GPGPGGPGPGVVKTPKA	YGP	KAF	0.3873	1.61
seq_1	191	204	14	LPSLSQAVAAYMLQ	ILP	LQQ	0.38313	1.64
seq_1	57	70	14	DGPGPGNSPDAATG	QDG	TGQ	0.37643	1.67
seq_1	106	121	16	QEGKTSKGPGPGPYDK	GQE	DKC	0.37571	1.7
seq_1	72	87	16	IIFGGVDNAKYGPGPG	QII	PGG	0.37289	1.73
seq_1	54	67	14	ASQDGPGPGNSPDA	SAS	DAA	0.36982	1.76
seq_1	20	34	15	GDDGQPYDKCQLLGP	QGD	GPG	0.36755	1.79
seq_1	57	71	15	DGPGPGNSPDAATGQ	QDG	GQI	0.36109	1.82
seq_1	311	324	14	VTAPPGGTDTVIIR	TVT	IRE	0.35376	1.85
seq_1	154	168	15	VPAGYRPFVAAYMLL	NVP	LLQ	0.34986	1.88
seq_1	51	66	16	GSSASQDGPGPGNSPD	SGS	PDA	0.3495	1.91
seq_1	68	81	14	ATGQIIFGGVDNAK	AAT	AKY	0.34745	1.94
seq_1	143	157	15	ESAAYLVTYQNVPAG	SES	AGY	0.34604	1.96
seq_1	80	95	16	AKYGPGPGGPGPGVVK	NAK	VKT	0.34594	1.99
seq_1	81	95	15	KYGPGPGGPGPGVVK	AKY	VKT	0.34159	2.02
seq_1	100	112	13	FPVTNGQEGKTSK	AFP	SKG	0.34102	2.05
seq_1	142	156	15	SESAAYLVTYQNVPA	SSE	PAG	0.33903	2.08
seq_1	58	70	13	GPGPGNSPDAATG	DGP	TGQ	0.33868	2.11
seq_1	52	66	15	SSASQDGPGPGNSPD	GSS	PDA	0.33745	2.14
seq_1	27	39	13	DKCQLLGPGPGAD	YDK	ADF	0.3355	2.17
seq_1	13	28	16	EFAASLQGDDGQPYDK	KEF	DKC	0.33414	2.2
seq_1	96	111	16	TPKAFPVTNGQEGKTS	KTP	TSK	0.33244	2.23
seq_1	11	25	15	AKEFAASLQGDDGQP	AAK	QPY	0.33206	2.26
seq_1	246	259	14	NDWNYPVAAYMFLK	LND	LKN	0.33038	2.29
seq_1	48	63	16	DPSGSSASQDGPGPGN	YDP	GNS	0.33002	2.32
seq_1	38	50	13	ADFCKQKGTYDPS	GAD	PSG	0.32799	2.35
seq_1	245	259	15	LNDWNYPVAAYMFLK	GLN	LKN	0.32783	2.38
seq_1	27	43	17	DKCQLLGPGPGADFCKQ	YDK	KQK	0.32476	2.4
seq_1	120	134	15	DKCQLLFAAYSNGLN	YDK	LND	0.3216	2.43
seq_1	52	67	16	SSASQDGPGPGNSPDA	GSS	DAA	0.31909	2.46
seq_1	77	91	15	VDNAKYGPGPGGPGP	GVD	GPG	0.31883	2.49
seq_1	263	277	15	IALAIALLAAYNNMR	FIA	MRL	0.31188	2.52
seq_1	100	114	15	FPVTNGQEGKTSKGP	AFP	GPG	0.30927	2.55
seq_1	231	244	14	APQCAAYHVGITKG	VAP	KGL	0.30884	2.58
seq_1	159	173	15	RPFVAAYMLLQFLLL	YRP	LLS	0.30877	2.61
seq_1	64	80	17	SPDAATGQIIFGGVDNA	NSP	NAK	0.30766	2.64
seq_1	76	92	17	GVDNAKYGPGPGGPGPG	GGV	PGV	0.30762	2.67
seq_1	47	61	15	YDPSGSSASQDGPGP	TYD	GPG	0.30757	2.7
seq_1	217	233	17	AAYPSLNKVSTLFVAPQ	AAA	PQC	0.30443	2.73
seq_1	48	60	13	DPSGSSASQDGPG	YDP	PGP	0.30244	2.76
seq_1	282	297	16	AAIIGIAAAYISTFEG	GAA	EGA	0.29806	2.79
seq_1	82	95	14	YGPGPGGPGPGVVK	KYG	VKT	0.29764	2.82
seq_1	284	297	14	IIGIAAAYISTFEG	AII	EGA	0.29764	2.82
seq_1	138	155	18	YPISSESAAYLVTYQNVP	NYP	VPA	0.29593	2.87
seq_1	105	120	16	GQEGKTSKGPGPGPYD	NGQ	YDK	0.29484	2.9
seq_1	154	166	13	VPAGYRPFVAAYM	NVP	YML	0.29285	2.93
seq_1	75	92	18	GGVDNAKYGPGPGGPGPG	FGG	PGV	0.29163	2.96
seq_1	48	66	19	DPSGSSASQDGPGPGNSPD	YDP	PDA	0.28728	2.99
seq_1	80	92	13	AKYGPGPGGPGPG	NAK	PGV	0.28615	3.02
seq_1	247	260	14	DWNYPVAAYMFLKN	NDW	KNI	0.28606	3.05
seq_1	250	262	13	YPVAAYMFLKNIF	NYP	IFI	0.28589	3.08
seq_1	33	47	15	GPGPGADFCKQKGTY	LGP	TYD	0.28409	3.11
seq_1	57	69	13	DGPGPGNSPDAAT	QDG	ATG	0.28398	3.14
seq_1	15	28	14	AASLQGDDGQPYDK	FAA	DKC	0.28207	3.17
seq_1	11	26	16	AKEFAASLQGDDGQPY	AAK	PYD	0.28192	3.2
seq_1	21	34	14	DDGQPYDKCQLLGP	GDD	GPG	0.28184	3.23
seq_1	20	35	16	GDDGQPYDKCQLLGPG	QGD	PGP	0.28093	3.26
seq_1	67	81	15	AATGQIIFGGVDNAK	DAA	AKY	0.2808	3.28
seq_1	21	36	16	DDGQPYDKCQLLGPGP	GDD	GPG	0.27976	3.31
seq_1	246	260	15	NDWNYPVAAYMFLKN	LND	KNI	0.27973	3.34
seq_1	55	67	13	SQDGPGPGNSPDA	ASQ	DAA	0.27924	3.37
seq_1	310	324	15	TVTAPPGGTDTVIIR	YTV	IRE	0.27704	3.4
seq_1	292	307	16	ISTFEGAGNNMRLTFA	YIS	FAA	0.27649	3.43
seq_1	231	246	16	APQCAAYHVGITKGLN	VAP	LND	0.2744	3.46
seq_1	33	50	18	GPGPGADFCKQKGTYDPS	LGP	PSG	0.27424	3.49
seq_1	289	303	15	AAYISTFEGAGNNMR	AAA	MRL	0.27348	3.52
seq_1	281	297	17	GAAIIGIAAAYISTFEG	FGA	EGA	0.27242	3.55
seq_1	35	49	15	GPGADFCKQKGTYDP	PGP	DPS	0.2724	3.58
seq_1	10	25	16	AAKEFAASLQGDDGQP	AAA	QPY	0.27236	3.61
seq_1	75	89	15	GGVDNAKYGPGPGGP	FGG	GPG	0.26723	3.64
seq_1	231	243	13	APQCAAYHVGITK	VAP	TKG	0.26206	3.67
seq_1	21	35	15	DDGQPYDKCQLLGPG	GDD	PGP	0.26133	3.7
seq_1	145	160	16	AAYLVTYQNVPAGYRP	SAA	RPF	0.25924	3.72
seq_1	250	263	14	YPVAAYMFLKNIFI	NYP	FIA	0.25889	3.75
seq_1	63	79	17	NSPDAATGQIIFGGVDN	GNS	DNA	0.2584	3.78
seq_1	144	157	14	SAAYLVTYQNVPAG	ESA	AGY	0.25791	3.81
seq_1	247	259	13	DWNYPVAAYMFLK	NDW	LKN	0.25771	3.84
seq_1	159	171	13	RPFVAAYMLLQFL	YRP	FLL	0.25715	3.87
seq_1	130	145	16	SNGLNDWNYPISSESA	YSN	SAA	0.25709	3.9
seq_1	273	286	14	YNNMRLTFGAAIIG	AYN	IGI	0.25589	3.93
seq_1	38	53	16	ADFCKQKGTYDPSGSS	GAD	SSA	0.25576	3.96
seq_1	112	127	16	KGPGPGPYDKCQLLFA	SKG	FAA	0.25563	3.99
seq_1	225	238	14	VSTLFVAPQCAAYH	KVS	YHV	0.255	4.02
seq_1	250	266	17	YPVAAYMFLKNIFIALA	NYP	LAI	0.25414	4.05
seq_1	271	286	16	AAYNNMRLTFGAAIIG	LAA	IGI	0.254	4.08
seq_1	106	119	14	QEGKTSKGPGPGPY	GQE	PYD	0.25313	4.11
seq_1	231	245	15	APQCAAYHVGITKGL	VAP	GLN	0.25259	4.13
seq_1	218	233	16	AYPSLNKVSTLFVAPQ	AAY	PQC	0.25176	4.16
seq_1	159	172	14	RPFVAAYMLLQFLL	YRP	LLL	0.24801	4.19
seq_1	144	156	13	SAAYLVTYQNVPA	ESA	PAG	0.24706	4.22
seq_1	243	259	17	KGLNDWNYPVAAYMFLK	TKG	LKN	0.24696	4.25
seq_1	51	67	17	GSSASQDGPGPGNSPDA	SGS	DAA	0.24634	4.28
seq_1	54	66	13	ASQDGPGPGNSPD	SAS	PDA	0.2459	4.31
seq_1	77	90	14	VDNAKYGPGPGGPG	GVD	PGP	0.2455	4.34
seq_1	16	28	13	ASLQGDDGQPYDK	AAS	DKC	0.24525	4.37
seq_1	130	144	15	SNGLNDWNYPISSES	YSN	ESA	0.24514	4.4
seq_1	154	167	14	VPAGYRPFVAAYML	NVP	MLL	0.24506	4.43
seq_1	48	65	18	DPSGSSASQDGPGPGNSP	YDP	SPD	0.24463	4.46
seq_1	120	133	14	DKCQLLFAAYSNGL	YDK	GLN	0.24403	4.49
seq_1	300	315	16	NNMRLTFAAYTVTAPP	GNN	PPG	0.24355	4.52
seq_1	138	156	19	YPISSESAAYLVTYQNVPA	NYP	PAG	0.24302	4.55
seq_1	311	327	17	VTAPPGGTDTVIIREPP	TVT	PPN	0.24148	4.57
seq_1	225	240	16	VSTLFVAPQCAAYHVG	KVS	VGI	0.23979	4.6
seq_1	63	78	16	NSPDAATGQIIFGGVD	GNS	VDN	0.23875	4.63
seq_1	58	74	17	GPGPGNSPDAATGQIIF	DGP	IFG	0.23739	4.66
seq_1	47	60	14	YDPSGSSASQDGPG	TYD	PGP	0.23683	4.69
seq_1	100	115	16	FPVTNGQEGKTSKGPG	AFP	PGP	0.23639	4.72
seq_1	238	252	15	HVGITKGLNDWNYPV	YHV	PVA	0.23585	4.75
seq_1	272	286	15	AYNNMRLTFGAAIIG	AAY	IGI	0.23562	4.78
seq_1	82	98	17	YGPGPGGPGPGVVKTPK	KYG	PKA	0.23529	4.81
seq_1	93	108	16	VVKTPKAFPVTNGQEG	GVV	EGK	0.23398	4.84
seq_1	10	23	14	AAKEFAASLQGDDG	AAA	DGQ	0.23218	4.87
seq_1	100	113	14	FPVTNGQEGKTSKG	AFP	KGP	0.23018	4.9
seq_1	203	217	15	LQQYTLLLIYLSVAA	MLQ	AAA	0.22925	4.93
seq_1	142	155	14	SESAAYLVTYQNVP	SSE	VPA	0.22882	4.96
seq_1	245	260	16	LNDWNYPVAAYMFLKN	GLN	KNI	0.2288	4.99
seq_1	219	231	13	YPSLNKVSTLFVA	AYP	VAP	0.22848	5.01
seq_1	206	221	16	YTLLLIYLSVAAAYPS	QYT	PSL	0.22831	5.04
seq_1	284	299	16	IIGIAAAYISTFEGAG	AII	AGN	0.22825	5.07
seq_1	267	283	17	IALLAAYNNMRLTFGAA	AIA	AAI	0.22608	5.1
seq_1	58	75	18	GPGPGNSPDAATGQIIFG	DGP	FGG	0.22588	5.13
seq_1	104	119	16	NGQEGKTSKGPGPGPY	TNG	PYD	0.2256	5.16
seq_1	269	283	15	LLAAYNNMRLTFGAA	ALL	AAI	0.22518	5.19
seq_1	13	26	14	EFAASLQGDDGQPY	KEF	PYD	0.22512	5.22
seq_1	9	23	15	AAAKEFAASLQGDDG	EAA	DGQ	0.22485	5.25
seq_1	22	36	15	DGQPYDKCQLLGPGP	DDG	GPG	0.22485	5.28
seq_1	113	126	14	GPGPGPYDKCQLLF	KGP	LFA	0.22458	5.31
seq_1	105	118	14	GQEGKTSKGPGPGP	NGQ	GPY	0.22457	5.34
seq_1	20	36	17	GDDGQPYDKCQLLGPGP	QGD	GPG	0.22417	5.37
seq_1	179	192	14	VAAAYRILLSRILP	SVA	LPS	0.22399	5.4
seq_1	185	199	15	ILLSRILPSLSQAVA	RIL	VAA	0.22378	5.43
seq_1	143	155	13	ESAAYLVTYQNVP	SES	VPA	0.22371	5.45
seq_1	258	271	14	LKNIFIALAIALLA	FLK	LAA	0.22322	5.48
seq_1	267	281	15	IALLAAYNNMRLTFG	AIA	FGA	0.22302	5.51
seq_1	142	157	16	SESAAYLVTYQNVPAG	SSE	AGY	0.22254	5.54
seq_1	197	212	16	AVAAYMLQQYTLLLIY	QAV	IYL	0.22234	5.57
seq_1	79	95	17	NAKYGPGPGGPGPGVVK	DNA	VKT	0.22159	5.6
seq_1	181	193	13	AAYRILLSRILPS	AAA	PSL	0.22067	5.63
seq_1	283	299	17	AIIGIAAAYISTFEGAG	AAI	AGN	0.21959	5.66
seq_1	14	28	15	FAASLQGDDGQPYDK	EFA	DKC	0.21922	5.69
seq_1	145	157	13	AAYLVTYQNVPAG	SAA	AGY	0.21919	5.72
seq_1	55	69	15	SQDGPGPGNSPDAAT	ASQ	ATG	0.21838	5.75
seq_1	223	238	16	NKVSTLFVAPQCAAYH	LNK	YHV	0.21654	5.78
seq_1	35	50	16	GPGADFCKQKGTYDPS	PGP	PSG	0.21577	5.81
seq_1	111	127	17	SKGPGPGPYDKCQLLFA	TSK	FAA	0.21394	5.84
seq_1	113	129	17	GPGPGPYDKCQLLFAAY	KGP	AYS	0.21337	5.87
seq_1	314	327	14	PPGGTDTVIIREPP	APP	PPN	0.21247	5.89
seq_1	286	299	14	GIAAAYISTFEGAG	IGI	AGN	0.21177	5.92
seq_1	120	132	13	DKCQLLFAAYSNG	YDK	NGL	0.21149	5.95
seq_1	8	23	16	EAAAKEFAASLQGDDG	SEA	DGQ	0.21116	5.98
seq_1	258	272	15	LKNIFIALAIALLAA	FLK	AAY	0.20885	6.01
seq_1	53	67	15	SASQDGPGPGNSPDA	SSA	DAA	0.20859	6.04
seq_1	135	150	16	DWNYPISSESAAYLVT	NDW	VTY	0.20802	6.07
seq_1	33	46	14	GPGPGADFCKQKGT	LGP	GTY	0.20768	6.1
seq_1	90	104	15	GPGVVKTPKAFPVTN	PGP	TNG	0.20753	6.13
seq_1	191	206	16	LPSLSQAVAAYMLQQY	ILP	QYT	0.20735	6.16
seq_1	203	216	14	LQQYTLLLIYLSVA	MLQ	VAA	0.20733	6.19
seq_1	274	286	13	NNMRLTFGAAIIG	YNN	IGI	0.20689	6.22
seq_1	304	316	13	LTFAAYTVTAPPG	RLT	PGG	0.20617	6.25
seq_1	58	73	16	GPGPGNSPDAATGQII	DGP	IIF	0.20614	6.28
seq_1	8	22	15	EAAAKEFAASLQGDD	SEA	DDG	0.20613	6.3
seq_1	113	125	13	GPGPGPYDKCQLL	KGP	LLF	0.20548	6.33
seq_1	219	236	18	YPSLNKVSTLFVAPQCAA	AYP	AAY	0.20517	6.36
seq_1	75	90	16	GGVDNAKYGPGPGGPG	FGG	PGP	0.20425	6.39
seq_1	120	135	16	DKCQLLFAAYSNGLND	YDK	NDW	0.20308	6.42
seq_1	73	87	15	IFGGVDNAKYGPGPG	IIF	PGG	0.20298	6.45
seq_1	77	89	13	VDNAKYGPGPGGP	GVD	GPG	0.20196	6.48
seq_1	238	251	14	HVGITKGLNDWNYP	YHV	YPV	0.20173	6.51
seq_1	237	251	15	YHVGITKGLNDWNYP	AYH	YPV	0.20115	6.54
seq_1	51	65	15	GSSASQDGPGPGNSP	SGS	SPD	0.20009	6.57
seq_1	183	197	15	YRILLSRILPSLSQA	AYR	QAV	0.19942	6.6
seq_1	63	76	14	NSPDAATGQIIFGG	GNS	GGV	0.19901	6.63
seq_1	65	79	15	PDAATGQIIFGGVDN	SPD	DNA	0.199	6.66
seq_1	287	299	13	IAAAYISTFEGAG	GIA	AGN	0.19829	6.69
seq_1	190	205	16	ILPSLSQAVAAYMLQQ	RIL	QQY	0.19816	6.72
seq_1	198	212	15	VAAYMLQQYTLLLIY	AVA	IYL	0.19802	6.74
seq_1	27	40	14	DKCQLLGPGPGADF	YDK	DFC	0.19673	6.77
seq_1	48	67	20	DPSGSSASQDGPGPGNSPDA	YDP	DAA	0.19645	6.8
seq_1	27	44	18	DKCQLLGPGPGADFCKQK	YDK	QKG	0.19604	6.83
seq_1	24	36	13	QPYDKCQLLGPGP	GQP	GPG	0.1959	6.86
seq_1	132	145	14	GLNDWNYPISSESA	NGL	SAA	0.19527	6.89
seq_1	107	120	14	EGKTSKGPGPGPYD	QEG	YDK	0.19517	6.92
seq_1	47	59	13	YDPSGSSASQDGP	TYD	GPG	0.19482	6.95
seq_1	106	120	15	QEGKTSKGPGPGPYD	GQE	YDK	0.19463	6.98
seq_1	237	252	16	YHVGITKGLNDWNYPV	AYH	PVA	0.19386	7.01
seq_1	149	163	15	VTYQNVPAGYRPFVA	LVT	VAA	0.19362	7.04
seq_1	107	119	13	EGKTSKGPGPGPY	QEG	PYD	0.19362	7.07
seq_1	298	312	15	AGNNMRLTFAAYTVT	GAG	VTA	0.19283	7.1
seq_1	244	259	16	GLNDWNYPVAAYMFLK	KGL	LKN	0.19272	7.13
seq_1	299	315	17	GNNMRLTFAAYTVTAPP	AGN	PPG	0.19222	7.16
seq_1	309	324	16	YTVTAPPGGTDTVIIR	AYT	IRE	0.19165	7.18
seq_1	38	52	15	ADFCKQKGTYDPSGS	GAD	GSS	0.19039	7.21
seq_1	32	45	14	LGPGPGADFCKQKG	LLG	KGT	0.19032	7.24
seq_1	239	252	14	VGITKGLNDWNYPV	HVG	PVA	0.19003	7.27
seq_1	306	320	15	FAAYTVTAPPGGTDT	TFA	DTV	0.18904	7.3
seq_1	100	116	17	FPVTNGQEGKTSKGPGP	AFP	GPG	0.18862	7.33
seq_1	278	293	16	LTFGAAIIGIAAAYIS	RLT	IST	0.18814	7.36
seq_1	74	87	14	FGGVDNAKYGPGPG	IFG	PGG	0.18733	7.39
seq_1	220	233	14	PSLNKVSTLFVAPQ	YPS	PQC	0.18705	7.42
seq_1	312	327	16	TAPPGGTDTVIIREPP	VTA	PPN	0.18595	7.45
seq_1	280	293	14	FGAAIIGIAAAYIS	TFG	IST	0.18579	7.48
seq_1	54	68	15	ASQDGPGPGNSPDAA	SAS	AAT	0.18523	7.51
seq_1	70	84	15	GQIIFGGVDNAKYGP	TGQ	GPG	0.18514	7.54
seq_1	113	130	18	GPGPGPYDKCQLLFAAYS	KGP	YSN	0.18495	7.57
seq_1	238	253	16	HVGITKGLNDWNYPVA	YHV	VAA	0.18442	7.6
seq_1	154	171	18	VPAGYRPFVAAYMLLQFL	NVP	FLL	0.18435	7.62
seq_1	138	151	14	YPISSESAAYLVTY	NYP	TYQ	0.18433	7.65
seq_1	241	254	14	ITKGLNDWNYPVAA	GIT	AAY	0.18428	7.68
seq_1	300	316	17	NNMRLTFAAYTVTAPPG	GNN	PGG	0.18384	7.71
seq_1	55	68	14	SQDGPGPGNSPDAA	ASQ	AAT	0.18337	7.74
seq_1	274	289	16	NNMRLTFGAAIIGIAA	YNN	AAA	0.18335	7.77
seq_1	132	146	15	GLNDWNYPISSESAA	NGL	AAY	0.18269	7.8
seq_1	148	163	16	LVTYQNVPAGYRPFVA	YLV	VAA	0.18228	7.83
seq_1	55	70	16	SQDGPGPGNSPDAATG	ASQ	TGQ	0.18201	7.86
seq_1	313	325	13	APPGGTDTVIIRE	TAP	REP	0.182	7.89
seq_1	54	69	16	ASQDGPGPGNSPDAAT	SAS	ATG	0.18185	7.92
seq_1	53	66	14	SASQDGPGPGNSPD	SSA	PDA	0.18183	7.95
seq_1	9	22	14	AAAKEFAASLQGDD	EAA	DDG	0.18093	7.98
seq_1	239	253	15	VGITKGLNDWNYPVA	HVG	VAA	0.18026	8.01
seq_1	303	316	14	RLTFAAYTVTAPPG	MRL	PGG	0.17967	8.04
seq_1	77	95	19	VDNAKYGPGPGGPGPGVVK	GVD	VKT	0.17914	8.06
seq_1	190	204	15	ILPSLSQAVAAYMLQ	RIL	LQQ	0.17898	8.09
seq_1	11	23	13	AKEFAASLQGDDG	AAK	DGQ	0.17799	8.12
seq_1	69	81	13	TGQIIFGGVDNAK	ATG	AKY	0.17787	8.15
seq_1	60	75	16	GPGNSPDAATGQIIFG	PGP	FGG	0.17772	8.18
seq_1	99	112	14	AFPVTNGQEGKTSK	KAF	SKG	0.17739	8.21
seq_1	180	193	14	AAAYRILLSRILPS	VAA	PSL	0.17701	8.24
seq_1	23	39	17	GQPYDKCQLLGPGPGAD	DGQ	ADF	0.17639	8.27
seq_1	12	26	15	KEFAASLQGDDGQPY	AKE	PYD	0.17547	8.3
seq_1	294	307	14	TFEGAGNNMRLTFA	STF	FAA	0.17544	8.33
seq_1	90	103	14	GPGVVKTPKAFPVT	PGP	VTN	0.17518	8.36
seq_1	115	128	14	GPGPYDKCQLLFAA	PGP	AAY	0.17518	8.36
seq_1	191	207	17	LPSLSQAVAAYMLQQYT	ILP	YTL	0.17515	8.42
seq_1	184	199	16	RILLSRILPSLSQAVA	YRI	VAA	0.17514	8.45
seq_1	94	108	15	VKTPKAFPVTNGQEG	VVK	EGK	0.17501	8.48
seq_1	306	319	14	FAAYTVTAPPGGTD	TFA	TDT	0.17446	8.5
seq_1	235	249	15	AAYHVGITKGLNDWN	CAA	WNY	0.1743	8.53
seq_1	159	175	17	RPFVAAYMLLQFLLLSL	YRP	SLC	0.17391	8.56
seq_1	304	319	16	LTFAAYTVTAPPGGTD	RLT	TDT	0.17317	8.59
seq_1	22	35	14	DGQPYDKCQLLGPG	DDG	PGP	0.17313	8.62
seq_1	13	27	15	EFAASLQGDDGQPYD	KEF	YDK	0.17309	8.65
seq_1	10	26	17	AAKEFAASLQGDDGQPY	AAA	PYD	0.17235	8.68
seq_1	72	86	15	IIFGGVDNAKYGPGP	QII	GPG	0.1716	8.71
seq_1	12	25	14	KEFAASLQGDDGQP	AKE	QPY	0.17037	8.74
seq_1	20	33	14	GDDGQPYDKCQLLG	QGD	LGP	0.17032	8.77
seq_1	32	44	13	LGPGPGADFCKQK	LLG	QKG	0.17027	8.8
seq_1	88	105	18	GPGPGVVKTPKAFPVTNG	GGP	NGQ	0.16947	8.83
seq_1	235	251	17	AAYHVGITKGLNDWNYP	CAA	YPV	0.16941	8.86
seq_1	285	299	15	IGIAAAYISTFEGAG	IIG	AGN	0.16849	8.89
seq_1	181	196	16	AAYRILLSRILPSLSQ	AAA	SQA	0.16826	8.91
seq_1	203	218	16	LQQYTLLLIYLSVAAA	MLQ	AAY	0.16801	8.94
seq_1	281	293	13	GAAIIGIAAAYIS	FGA	IST	0.16686	8.97
seq_1	13	25	13	EFAASLQGDDGQP	KEF	QPY	0.16672	9
seq_1	183	196	14	YRILLSRILPSLSQ	AYR	SQA	0.16662	9.03
seq_1	11	28	18	AKEFAASLQGDDGQPYDK	AAK	DKC	0.16541	9.06
seq_1	185	200	16	ILLSRILPSLSQAVAA	RIL	AAY	0.16525	9.09
seq_1	299	312	14	GNNMRLTFAAYTVT	AGN	VTA	0.16517	9.12
seq_1	85	99	15	GPGGPGPGVVKTPKA	PGP	KAF	0.16507	9.15
seq_1	250	268	19	YPVAAYMFLKNIFIALAIA	NYP	IAL	0.16464	9.18
seq_1	56	70	15	QDGPGPGNSPDAATG	SQD	TGQ	0.16462	9.21
seq_1	177	193	17	VSVAAAYRILLSRILPS	CVS	PSL	0.1645	9.24
seq_1	297	312	16	GAGNNMRLTFAAYTVT	EGA	VTA	0.16401	9.27
seq_1	215	228	14	VAAAYPSLNKVSTL	SVA	TLF	0.16395	9.3
seq_1	71	87	17	QIIFGGVDNAKYGPGPG	GQI	PGG	0.16339	9.33
seq_1	23	36	14	GQPYDKCQLLGPGP	DGQ	GPG	0.16316	9.35
seq_1	109	121	13	KTSKGPGPGPYDK	GKT	DKC	0.16306	9.38
seq_1	75	91	17	GGVDNAKYGPGPGGPGP	FGG	GPG	0.16298	9.41
seq_1	111	124	14	SKGPGPGPYDKCQL	TSK	QLL	0.16286	9.44
seq_1	56	69	14	QDGPGPGNSPDAAT	SQD	ATG	0.16281	9.47
seq_1	9	25	17	AAAKEFAASLQGDDGQP	EAA	QPY	0.16206	9.5
seq_1	115	127	13	GPGPYDKCQLLFA	PGP	FAA	0.16195	9.53
seq_1	6	20	15	LSEAAAKEFAASLQG	ALS	QGD	0.16193	9.56
seq_1	67	79	13	AATGQIIFGGVDN	DAA	DNA	0.1617	9.59
seq_1	226	240	15	STLFVAPQCAAYHVG	VST	VGI	0.16143	9.62
seq_1	38	54	17	ADFCKQKGTYDPSGSSA	GAD	SAS	0.16138	9.65
seq_1	224	238	15	KVSTLFVAPQCAAYH	NKV	YHV	0.16134	9.68
seq_1	12	28	17	KEFAASLQGDDGQPYDK	AKE	DKC	0.16002	9.71
seq_1	287	303	17	IAAAYISTFEGAGNNMR	GIA	MRL	0.15993	9.74
seq_1	83	101	19	GPGPGGPGPGVVKTPKAFP	YGP	FPV	0.15964	9.77
seq_1	178	193	16	SVAAAYRILLSRILPS	VSV	PSL	0.1593	9.79
seq_1	52	65	14	SSASQDGPGPGNSP	GSS	SPD	0.15925	9.82
seq_1	133	146	14	LNDWNYPISSESAA	GLN	AAY	0.15841	9.85
seq_1	259	272	14	KNIFIALAIALLAA	LKN	AAY	0.15841	9.85
seq_1	70	87	18	GQIIFGGVDNAKYGPGPG	TGQ	PGG	0.15786	9.91
seq_1	189	204	16	RILPSLSQAVAAYMLQ	SRI	LQQ	0.15715	9.94
seq_1	241	253	13	ITKGLNDWNYPVA	GIT	VAA	0.15691	9.97
seq_1	183	199	17	YRILLSRILPSLSQAVA	AYR	VAA	0.15602	10
seq_1	217	232	16	AAYPSLNKVSTLFVAP	AAA	APQ	0.15545	10.03
seq_1	78	95	18	DNAKYGPGPGGPGPGVVK	VDN	VKT	0.15502	10.06
seq_1	205	221	17	QYTLLLIYLSVAAAYPS	QQY	PSL	0.15474	10.09
seq_1	45	59	15	GTYDPSGSSASQDGP	KGT	GPG	0.15451	10.12
seq_1	2	15	14	PPHALSEAAAKEFA	APP	FAA	0.15396	10.15
seq_1	78	91	14	DNAKYGPGPGGPGP	VDN	GPG	0.15291	10.18
seq_1	287	301	15	IAAAYISTFEGAGNN	GIA	NNM	0.15269	10.21
seq_1	63	75	13	NSPDAATGQIIFG	GNS	FGG	0.15171	10.23
seq_1	145	161	17	AAYLVTYQNVPAGYRPF	SAA	PFV	0.15166	10.26
seq_1	173	186	14	LSLCVSVAAAYRIL	LLS	ILL	0.15159	10.29
seq_1	307	320	14	AAYTVTAPPGGTDT	FAA	DTV	0.1512	10.32
seq_1	93	107	15	VVKTPKAFPVTNGQE	GVV	QEG	0.15045	10.35
seq_1	108	120	13	GKTSKGPGPGPYD	EGK	YDK	0.15038	10.38
seq_1	223	236	14	NKVSTLFVAPQCAA	LNK	AAY	0.14992	10.41
seq_1	76	89	14	GVDNAKYGPGPGGP	GGV	GPG	0.14949	10.44
seq_1	260	274	15	NIFIALAIALLAAYN	KNI	YNN	0.14916	10.47
seq_1	257	271	15	FLKNIFIALAIALLA	MFL	LAA	0.14842	10.5
seq_1	76	91	16	GVDNAKYGPGPGGPGP	GGV	GPG	0.14839	10.53
seq_1	141	156	16	SSESAAYLVTYQNVPA	ISS	PAG	0.14782	10.56
seq_1	130	146	17	SNGLNDWNYPISSESAA	YSN	AAY	0.14779	10.59
seq_1	24	38	15	QPYDKCQLLGPGPGA	GQP	GAD	0.14719	10.62
seq_1	302	316	15	MRLTFAAYTVTAPPG	NMR	PGG	0.14657	10.65
seq_1	254	268	15	AYMFLKNIFIALAIA	AAY	IAL	0.14512	10.67
seq_1	230	243	14	VAPQCAAYHVGITK	FVA	TKG	0.14496	10.7
seq_1	294	308	15	TFEGAGNNMRLTFAA	STF	AAY	0.14475	10.73
seq_1	291	303	13	YISTFEGAGNNMR	AYI	MRL	0.14457	10.76
seq_1	228	242	15	LFVAPQCAAYHVGIT	TLF	ITK	0.14443	10.79
seq_1	288	303	16	AAAYISTFEGAGNNMR	IAA	MRL	0.14434	10.82
seq_1	267	282	16	IALLAAYNNMRLTFGA	AIA	GAA	0.14405	10.85
seq_1	6	19	14	LSEAAAKEFAASLQ	ALS	LQG	0.14402	10.88
seq_1	88	100	13	GPGPGVVKTPKAF	GGP	AFP	0.14399	10.91
seq_1	291	307	17	YISTFEGAGNNMRLTFA	AYI	FAA	0.14384	10.94
seq_1	66	81	16	DAATGQIIFGGVDNAK	PDA	AKY	0.14365	10.97
seq_1	81	98	18	KYGPGPGGPGPGVVKTPK	AKY	PKA	0.14322	11
seq_1	105	117	13	GQEGKTSKGPGPG	NGQ	PGP	0.14303	11.03
seq_1	149	164	16	VTYQNVPAGYRPFVAA	LVT	AAY	0.14298	11.06
seq_1	144	160	17	SAAYLVTYQNVPAGYRP	ESA	RPF	0.14296	11.09
seq_1	283	296	14	AIIGIAAAYISTFE	AAI	FEG	0.14291	11.11
seq_1	293	307	15	STFEGAGNNMRLTFA	IST	FAA	0.14286	11.14
seq_1	236	251	16	AYHVGITKGLNDWNYP	AAY	YPV	0.14254	11.17
seq_1	10	22	13	AAKEFAASLQGDD	AAA	DDG	0.14251	11.2
seq_1	93	106	14	VVKTPKAFPVTNGQ	GVV	GQE	0.14249	11.23
seq_1	22	34	13	DGQPYDKCQLLGP	DDG	GPG	0.14242	11.26
seq_1	33	51	19	GPGPGADFCKQKGTYDPSG	LGP	SGS	0.14231	11.29
seq_1	130	143	14	SNGLNDWNYPISSE	YSN	SES	0.14184	11.32
seq_1	70	85	16	GQIIFGGVDNAKYGPG	TGQ	PGP	0.14151	11.35
seq_1	247	262	16	DWNYPVAAYMFLKNIF	NDW	IFI	0.14144	11.38
seq_1	148	161	14	LVTYQNVPAGYRPF	YLV	PFV	0.14135	11.41
seq_1	205	218	14	QYTLLLIYLSVAAA	QQY	AAY	0.14102	11.44
seq_1	127	141	15	AAYSNGLNDWNYPIS	FAA	ISS	0.14065	11.47
seq_1	126	140	15	FAAYSNGLNDWNYPI	LFA	PIS	0.14034	11.5
seq_1	292	308	17	ISTFEGAGNNMRLTFAA	YIS	AAY	0.14016	11.52
seq_1	292	305	14	ISTFEGAGNNMRLT	YIS	LTF	0.14015	11.55
seq_1	230	242	13	VAPQCAAYHVGIT	FVA	ITK	0.1397	11.58
seq_1	117	131	15	GPYDKCQLLFAAYSN	PGP	SNG	0.13934	11.61
seq_1	290	303	14	AYISTFEGAGNNMR	AAY	MRL	0.13896	11.64
seq_1	229	242	14	FVAPQCAAYHVGIT	LFV	ITK	0.13871	11.67
seq_1	177	192	16	VSVAAAYRILLSRILP	CVS	LPS	0.13868	11.7
seq_1	76	90	15	GVDNAKYGPGPGGPG	GGV	PGP	0.13861	11.73
seq_1	240	253	14	GITKGLNDWNYPVA	VGI	VAA	0.13839	11.76
seq_1	167	181	15	LLQFLLLSLCVSVAA	MLL	AAA	0.13823	11.79
seq_1	285	297	13	IGIAAAYISTFEG	IIG	EGA	0.13814	11.82
seq_1	96	113	18	TPKAFPVTNGQEGKTSKG	KTP	KGP	0.13791	11.85
seq_1	184	197	14	RILLSRILPSLSQA	YRI	QAV	0.13754	11.88
seq_1	274	288	15	NNMRLTFGAAIIGIA	YNN	IAA	0.13748	11.91
seq_1	281	294	14	GAAIIGIAAAYIST	FGA	STF	0.13697	11.94
seq_1	177	189	13	VSVAAAYRILLSR	CVS	SRI	0.13672	11.96
seq_1	127	140	14	AAYSNGLNDWNYPI	FAA	PIS	0.13638	11.99
seq_1	281	296	16	GAAIIGIAAAYISTFE	FGA	FEG	0.13596	12.02
seq_1	262	277	16	FIALAIALLAAYNNMR	IFI	MRL	0.13536	12.05
seq_1	117	132	16	GPYDKCQLLFAAYSNG	PGP	NGL	0.13529	12.08
seq_1	210	223	14	LIYLSVAAAYPSLN	LLI	LNK	0.13482	12.11
seq_1	45	62	18	GTYDPSGSSASQDGPGPG	KGT	PGN	0.13467	12.14
seq_1	297	311	15	GAGNNMRLTFAAYTV	EGA	TVT	0.13458	12.17
seq_1	46	62	17	TYDPSGSSASQDGPGPG	GTY	PGN	0.134	12.2
seq_1	8	20	13	EAAAKEFAASLQG	SEA	QGD	0.134	12.23
seq_1	207	221	15	TLLLIYLSVAAAYPS	YTL	PSL	0.13396	12.26
seq_1	215	233	19	VAAAYPSLNKVSTLFVAPQ	SVA	PQC	0.13375	12.29
seq_1	166	180	15	MLLQFLLLSLCVSVA	YML	VAA	0.13361	12.32
seq_1	202	216	15	MLQQYTLLLIYLSVA	YML	VAA	0.13361	12.32
seq_1	65	81	17	PDAATGQIIFGGVDNAK	SPD	AKY	0.1335	12.38
seq_1	295	308	14	FEGAGNNMRLTFAA	TFE	AAY	0.13338	12.4
seq_1	140	155	16	ISSESAAYLVTYQNVP	PIS	VPA	0.13331	12.43
seq_1	11	27	17	AKEFAASLQGDDGQPYD	AAK	YDK	0.13319	12.46
seq_1	239	254	16	VGITKGLNDWNYPVAA	HVG	AAY	0.13311	12.49
seq_1	183	198	16	YRILLSRILPSLSQAV	AYR	AVA	0.1331	12.52
seq_1	174	189	16	SLCVSVAAAYRILLSR	LSL	SRI	0.13292	12.55
seq_1	217	231	15	AAYPSLNKVSTLFVA	AAA	VAP	0.13259	12.58
seq_1	104	121	18	NGQEGKTSKGPGPGPYDK	TNG	DKC	0.13237	12.61
seq_1	152	164	13	QNVPAGYRPFVAA	YQN	AAY	0.13229	12.64
seq_1	72	85	14	IIFGGVDNAKYGPG	QII	PGP	0.13214	12.67
seq_1	104	118	15	NGQEGKTSKGPGPGP	TNG	GPY	0.13212	12.7
seq_1	66	79	14	DAATGQIIFGGVDN	PDA	DNA	0.13157	12.73
seq_1	153	169	17	NVPAGYRPFVAAYMLLQ	QNV	LQF	0.13155	12.76
seq_1	253	268	16	AAYMFLKNIFIALAIA	VAA	IAL	0.13127	12.79
seq_1	49	62	14	PSGSSASQDGPGPG	DPS	PGN	0.13122	12.82
seq_1	80	94	15	AKYGPGPGGPGPGVV	NAK	VVK	0.13117	12.84
seq_1	50	62	13	SGSSASQDGPGPG	PSG	PGN	0.13081	12.87
seq_1	7	20	14	SEAAAKEFAASLQG	LSE	QGD	0.13064	12.9
seq_1	152	166	15	QNVPAGYRPFVAAYM	YQN	YML	0.13056	12.93
seq_1	298	311	14	AGNNMRLTFAAYTV	GAG	TVT	0.13043	12.96
seq_1	230	244	15	VAPQCAAYHVGITKG	FVA	KGL	0.13031	12.99
seq_1	56	71	16	QDGPGPGNSPDAATGQ	SQD	GQI	0.13017	13.02
seq_1	271	283	13	AAYNNMRLTFGAA	LAA	AAI	0.13014	13.05
seq_1	131	145	15	NGLNDWNYPISSESA	SNG	SAA	0.13005	13.08
seq_1	308	324	17	AYTVTAPPGGTDTVIIR	AAY	IRE	0.13003	13.11
seq_1	260	275	16	NIFIALAIALLAAYNN	KNI	NNM	0.12996	13.14
seq_1	2	16	15	PPHALSEAAAKEFAA	APP	AAS	0.12983	13.17
seq_1	249	264	16	NYPVAAYMFLKNIFIA	WNY	IAL	0.12975	13.2
seq_1	279	293	15	TFGAAIIGIAAAYIS	LTF	IST	0.12971	13.23
seq_1	189	205	17	RILPSLSQAVAAYMLQQ	SRI	QQY	0.12968	13.26
seq_1	44	59	16	KGTYDPSGSSASQDGP	QKG	GPG	0.1296	13.28
seq_1	112	128	17	KGPGPGPYDKCQLLFAA	SKG	AAY	0.12959	13.31
seq_1	25	37	13	PYDKCQLLGPGPG	QPY	PGA	0.12958	13.34
seq_1	221	233	13	SLNKVSTLFVAPQ	PSL	PQC	0.12958	13.34
seq_1	263	278	16	IALAIALLAAYNNMRL	FIA	RLT	0.12937	13.4
seq_1	231	247	17	APQCAAYHVGITKGLND	VAP	NDW	0.12915	13.43
seq_1	133	145	13	LNDWNYPISSESA	GLN	SAA	0.12914	13.46
seq_1	259	271	13	KNIFIALAIALLA	LKN	LAA	0.12914	13.46
seq_1	22	39	18	DGQPYDKCQLLGPGPGAD	DDG	ADF	0.12892	13.52
seq_1	146	160	15	AYLVTYQNVPAGYRP	AAY	RPF	0.12874	13.55
seq_1	312	324	13	TAPPGGTDTVIIR	VTA	IRE	0.12767	13.58
seq_1	179	194	16	VAAAYRILLSRILPSL	SVA	SLS	0.12744	13.61
seq_1	215	230	16	VAAAYPSLNKVSTLFV	SVA	FVA	0.12744	13.61
seq_1	120	137	18	DKCQLLFAAYSNGLNDWN	YDK	WNY	0.12712	13.67
seq_1	197	210	14	AVAAYMLQQYTLLL	QAV	LLI	0.12681	13.7
seq_1	7	22	16	SEAAAKEFAASLQGDD	LSE	DDG	0.12636	13.72
seq_1	58	76	19	GPGPGNSPDAATGQIIFGG	DGP	GGV	0.12526	13.75
seq_1	299	316	18	GNNMRLTFAAYTVTAPPG	AGN	PGG	0.12524	13.78
seq_1	167	180	14	LLQFLLLSLCVSVA	MLL	VAA	0.12502	13.81
seq_1	134	150	17	NDWNYPISSESAAYLVT	LND	VTY	0.12498	13.84
seq_1	215	229	15	VAAAYPSLNKVSTLF	SVA	LFV	0.12477	13.87
seq_1	140	153	14	ISSESAAYLVTYQN	PIS	QNV	0.12446	13.9
seq_1	156	169	14	AGYRPFVAAYMLLQ	PAG	LQF	0.12446	13.9
seq_1	24	40	17	QPYDKCQLLGPGPGADF	GQP	DFC	0.12419	13.96
seq_1	35	51	17	GPGADFCKQKGTYDPSG	PGP	SGS	0.12414	13.99
seq_1	240	254	15	GITKGLNDWNYPVAA	VGI	AAY	0.12398	14.02
seq_1	239	251	13	VGITKGLNDWNYP	HVG	YPV	0.12398	14.05
seq_1	151	164	14	YQNVPAGYRPFVAA	TYQ	AAY	0.1238	14.08
seq_1	181	197	17	AAYRILLSRILPSLSQA	AAA	QAV	0.12374	14.11
seq_1	296	310	15	EGAGNNMRLTFAAYT	FEG	YTV	0.12348	14.13
seq_1	117	130	14	GPYDKCQLLFAAYS	PGP	YSN	0.12343	14.16
seq_1	295	307	13	FEGAGNNMRLTFA	TFE	FAA	0.12331	14.19
seq_1	280	297	18	FGAAIIGIAAAYISTFEG	TFG	EGA	0.1227	14.22
seq_1	115	130	16	GPGPYDKCQLLFAAYS	PGP	YSN	0.12252	14.25
seq_1	95	108	14	KTPKAFPVTNGQEG	VKT	EGK	0.12238	14.28
seq_1	259	274	16	KNIFIALAIALLAAYN	LKN	YNN	0.12233	14.31
seq_1	166	181	16	MLLQFLLLSLCVSVAA	YML	AAA	0.12178	14.34
seq_1	202	217	16	MLQQYTLLLIYLSVAA	YML	AAA	0.12178	14.34
seq_1	134	146	13	NDWNYPISSESAA	LND	AAY	0.12177	14.4
seq_1	296	308	13	EGAGNNMRLTFAA	FEG	AAY	0.12177	14.4
seq_1	296	311	16	EGAGNNMRLTFAAYTV	FEG	TVT	0.1217	14.46
seq_1	2	17	16	PPHALSEAAAKEFAAS	APP	ASL	0.12166	14.49
seq_1	265	277	13	LAIALLAAYNNMR	ALA	MRL	0.12149	14.52
seq_1	260	272	13	NIFIALAIALLAA	KNI	AAY	0.12144	14.55
seq_1	140	156	17	ISSESAAYLVTYQNVPA	PIS	PAG	0.12137	14.57
seq_1	47	63	17	YDPSGSSASQDGPGPGN	TYD	GNS	0.12111	14.6
seq_1	141	155	15	SSESAAYLVTYQNVP	ISS	VPA	0.12102	14.63
seq_1	205	217	13	QYTLLLIYLSVAA	QQY	AAA	0.12099	14.66
seq_1	50	66	17	SGSSASQDGPGPGNSPD	PSG	PDA	0.1208	14.69
seq_1	60	74	15	GPGNSPDAATGQIIF	PGP	IFG	0.12017	14.72
seq_1	225	239	15	VSTLFVAPQCAAYHV	KVS	HVG	0.12	14.75
seq_1	305	319	15	TFAAYTVTAPPGGTD	LTF	TDT	0.11939	14.78
seq_1	16	31	16	ASLQGDDGQPYDKCQL	AAS	QLL	0.11932	14.81
seq_1	126	141	16	FAAYSNGLNDWNYPIS	LFA	ISS	0.11931	14.84
seq_1	208	221	14	LLLIYLSVAAAYPS	TLL	PSL	0.11931	14.87
seq_1	302	315	14	MRLTFAAYTVTAPP	NMR	PPG	0.11931	14.87
seq_1	298	315	18	AGNNMRLTFAAYTVTAPP	GAG	PPG	0.11901	14.93
seq_1	261	277	17	IFIALAIALLAAYNNMR	NIF	MRL	0.11879	14.96
seq_1	219	238	20	YPSLNKVSTLFVAPQCAAYH	AYP	YHV	0.11877	14.99
seq_1	291	305	15	YISTFEGAGNNMRLT	AYI	LTF	0.11867	15.01
seq_1	164	178	15	AYMLLQFLLLSLCVS	AAY	VSV	0.11848	15.04
seq_1	45	60	16	GTYDPSGSSASQDGPG	KGT	PGP	0.11809	15.07
seq_1	42	56	15	KQKGTYDPSGSSASQ	CKQ	SQD	0.11771	15.1
seq_1	185	198	14	ILLSRILPSLSQAV	RIL	AVA	0.1173	15.13
seq_1	85	101	17	GPGGPGPGVVKTPKAFP	PGP	FPV	0.11724	15.16
seq_1	132	144	13	GLNDWNYPISSES	NGL	ESA	0.11707	15.19
seq_1	129	144	16	YSNGLNDWNYPISSES	AYS	ESA	0.11704	15.22
seq_1	210	224	15	LIYLSVAAAYPSLNK	LLI	NKV	0.11674	15.25
seq_1	120	136	17	DKCQLLFAAYSNGLNDW	YDK	DWN	0.11663	15.28
seq_1	280	294	15	FGAAIIGIAAAYIST	TFG	STF	0.11633	15.31
seq_1	287	300	14	IAAAYISTFEGAGN	GIA	GNN	0.11607	15.34
seq_1	266	281	16	AIALLAAYNNMRLTFG	LAI	FGA	0.1159	15.37
seq_1	88	106	19	GPGPGVVKTPKAFPVTNGQ	GGP	GQE	0.11572	15.4
seq_1	113	131	19	GPGPGPYDKCQLLFAAYSN	KGP	SNG	0.11572	15.4
seq_1	111	125	15	SKGPGPGPYDKCQLL	TSK	LLF	0.11569	15.45
seq_1	206	220	15	YTLLLIYLSVAAAYP	QYT	YPS	0.11556	15.48
seq_1	243	256	14	KGLNDWNYPVAAYM	TKG	YMF	0.11549	15.51
seq_1	138	157	20	YPISSESAAYLVTYQNVPAG	NYP	AGY	0.11535	15.54
seq_1	304	320	17	LTFAAYTVTAPPGGTDT	RLT	DTV	0.11529	15.57
seq_1	263	275	13	IALAIALLAAYNN	FIA	NNM	0.11503	15.6
seq_1	243	258	16	KGLNDWNYPVAAYMFL	TKG	FLK	0.11463	15.63
seq_1	257	272	16	FLKNIFIALAIALLAA	MFL	AAY	0.11447	15.66
seq_1	44	57	14	KGTYDPSGSSASQD	QKG	QDG	0.11436	15.69
seq_1	137	150	14	NYPISSESAAYLVT	WNY	VTY	0.11376	15.72
seq_1	270	283	14	LAAYNNMRLTFGAA	LLA	AAI	0.11364	15.75
seq_1	289	304	16	AAYISTFEGAGNNMRL	AAA	RLT	0.11344	15.78
seq_1	261	275	15	IFIALAIALLAAYNN	NIF	NNM	0.11341	15.81
seq_1	148	160	13	LVTYQNVPAGYRP	YLV	RPF	0.11324	15.84
seq_1	237	253	17	YHVGITKGLNDWNYPVA	AYH	VAA	0.11299	15.87
seq_1	65	78	14	PDAATGQIIFGGVD	SPD	VDN	0.11297	15.89
seq_1	54	70	17	ASQDGPGPGNSPDAATG	SAS	TGQ	0.11297	15.92
seq_1	70	86	17	GQIIFGGVDNAKYGPGP	TGQ	GPG	0.11292	15.95
seq_1	79	94	16	NAKYGPGPGGPGPGVV	DNA	VVK	0.11272	15.98
seq_1	297	310	14	GAGNNMRLTFAAYT	EGA	YTV	0.11256	16.01
seq_1	64	77	14	SPDAATGQIIFGGV	NSP	GVD	0.1125	16.04
seq_1	83	96	14	GPGPGGPGPGVVKT	YGP	KTP	0.1125	16.04
seq_1	110	124	15	TSKGPGPGPYDKCQL	KTS	QLL	0.11247	16.1
seq_1	30	44	15	QLLGPGPGADFCKQK	CQL	QKG	0.11246	16.13
seq_1	223	237	15	NKVSTLFVAPQCAAY	LNK	AYH	0.11237	16.16
seq_1	188	200	13	SRILPSLSQAVAA	LSR	AAY	0.11232	16.19
seq_1	278	290	13	LTFGAAIIGIAAA	RLT	AAY	0.11232	16.19
seq_1	39	53	15	DFCKQKGTYDPSGSS	ADF	SSA	0.11226	16.25
seq_1	90	105	16	GPGVVKTPKAFPVTNG	PGP	NGQ	0.11226	16.28
seq_1	303	315	13	RLTFAAYTVTAPP	MRL	PPG	0.11155	16.3
seq_1	258	273	16	LKNIFIALAIALLAAY	FLK	AYN	0.1115	16.33
seq_1	184	198	15	RILLSRILPSLSQAV	YRI	AVA	0.11137	16.36
seq_1	240	252	13	GITKGLNDWNYPV	VGI	PVA	0.11128	16.39
seq_1	12	27	16	KEFAASLQGDDGQPYD	AKE	YDK	0.11122	16.42
seq_1	39	51	13	DFCKQKGTYDPSG	ADF	SGS	0.11112	16.45
seq_1	243	260	18	KGLNDWNYPVAAYMFLKN	TKG	KNI	0.11089	16.48
seq_1	282	296	15	AAIIGIAAAYISTFE	GAA	FEG	0.11088	16.51
seq_1	188	202	15	SRILPSLSQAVAAYM	LSR	YML	0.11085	16.54
seq_1	20	32	13	GDDGQPYDKCQLL	QGD	LLG	0.1108	16.57
seq_1	301	316	16	NMRLTFAAYTVTAPPG	NNM	PGG	0.11063	16.6
seq_1	296	312	17	EGAGNNMRLTFAAYTVT	FEG	VTA	0.11054	16.63
seq_1	185	197	13	ILLSRILPSLSQA	RIL	QAV	0.1105	16.66
seq_1	104	117	14	NGQEGKTSKGPGPG	TNG	PGP	0.11032	16.69
seq_1	229	243	15	FVAPQCAAYHVGITK	LFV	TKG	0.10978	16.72
seq_1	222	236	15	LNKVSTLFVAPQCAA	SLN	AAY	0.10966	16.74
seq_1	313	326	14	APPGGTDTVIIREP	TAP	EPP	0.10941	16.77
seq_1	60	76	17	GPGNSPDAATGQIIFGG	PGP	GGV	0.10926	16.8
seq_1	301	315	15	NMRLTFAAYTVTAPP	NNM	PPG	0.10924	16.83
seq_1	269	286	18	LLAAYNNMRLTFGAAIIG	ALL	IGI	0.10924	16.86
seq_1	72	84	13	IIFGGVDNAKYGP	QII	GPG	0.1087	16.89
seq_1	136	150	15	WNYPISSESAAYLVT	DWN	VTY	0.10865	16.92
seq_1	267	279	13	IALLAAYNNMRLT	AIA	LTF	0.10799	16.95
seq_1	241	256	16	ITKGLNDWNYPVAAYM	GIT	YMF	0.10797	16.98
seq_1	187	200	14	LSRILPSLSQAVAA	LLS	AAY	0.10797	17.01
seq_1	226	238	13	STLFVAPQCAAYH	VST	YHV	0.10794	17.04
seq_1	21	39	19	DDGQPYDKCQLLGPGPGAD	GDD	ADF	0.10784	17.07
seq_1	25	39	15	PYDKCQLLGPGPGAD	QPY	ADF	0.10748	17.1
seq_1	57	73	17	DGPGPGNSPDAATGQII	QDG	IIF	0.10738	17.13
seq_1	261	274	14	IFIALAIALLAAYN	NIF	YNN	0.1073	17.16
seq_1	55	71	17	SQDGPGPGNSPDAATGQ	ASQ	GQI	0.10727	17.18
seq_1	163	178	16	AAYMLLQFLLLSLCVS	VAA	VSV	0.10717	17.21
seq_1	273	288	16	YNNMRLTFGAAIIGIA	AYN	IAA	0.10692	17.24
seq_1	81	94	14	KYGPGPGGPGPGVV	AKY	VVK	0.10677	17.27
seq_1	57	74	18	DGPGPGNSPDAATGQIIF	QDG	IFG	0.10674	17.3
seq_1	305	320	16	TFAAYTVTAPPGGTDT	LTF	DTV	0.10664	17.33
seq_1	104	120	17	NGQEGKTSKGPGPGPYD	TNG	YDK	0.10658	17.36
seq_1	94	109	16	VKTPKAFPVTNGQEGK	VVK	GKT	0.10658	17.39
seq_1	162	174	13	VAAYMLLQFLLLS	FVA	LSL	0.10643	17.42
seq_1	307	319	13	AAYTVTAPPGGTD	FAA	TDT	0.10643	17.42
seq_1	273	289	17	YNNMRLTFGAAIIGIAA	AYN	AAA	0.10628	17.48
seq_1	93	109	17	VVKTPKAFPVTNGQEGK	GVV	GKT	0.1062	17.51
seq_1	57	75	19	DGPGPGNSPDAATGQIIFG	QDG	FGG	0.10613	17.54
seq_1	188	204	17	SRILPSLSQAVAAYMLQ	LSR	LQQ	0.10595	17.57
seq_1	156	170	15	AGYRPFVAAYMLLQF	PAG	QFL	0.10583	17.6
seq_1	151	163	13	YQNVPAGYRPFVA	TYQ	VAA	0.10541	17.62
seq_1	108	124	17	GKTSKGPGPGPYDKCQL	EGK	QLL	0.10527	17.65
seq_1	205	220	16	QYTLLLIYLSVAAAYP	QQY	YPS	0.10507	17.68
seq_1	32	49	18	LGPGPGADFCKQKGTYDP	LLG	DPS	0.10504	17.71
seq_1	235	252	18	AAYHVGITKGLNDWNYPV	CAA	PVA	0.10504	17.71
seq_1	56	68	13	QDGPGPGNSPDAA	SQD	AAT	0.10428	17.77
seq_1	270	286	17	LAAYNNMRLTFGAAIIG	LLA	IGI	0.10395	17.8
seq_1	137	152	16	NYPISSESAAYLVTYQ	WNY	YQN	0.10378	17.83
seq_1	182	196	15	AYRILLSRILPSLSQ	AAY	SQA	0.10372	17.86
seq_1	126	139	14	FAAYSNGLNDWNYP	LFA	YPI	0.10348	17.89
seq_1	171	186	16	LLLSLCVSVAAAYRIL	FLL	ILL	0.10343	17.92
seq_1	181	194	14	AAYRILLSRILPSL	AAA	SLS	0.10343	17.95
seq_1	217	230	14	AAYPSLNKVSTLFV	AAA	FVA	0.10343	17.95
seq_1	260	273	14	NIFIALAIALLAAY	KNI	AYN	0.10312	18.01
seq_1	96	114	19	TPKAFPVTNGQEGKTSKGP	KTP	GPG	0.10269	18.04
seq_1	259	273	15	KNIFIALAIALLAAY	LKN	AYN	0.1026	18.06
seq_1	286	301	16	GIAAAYISTFEGAGNN	IGI	NNM	0.10252	18.09
seq_1	292	306	15	ISTFEGAGNNMRLTF	YIS	TFA	0.10241	18.12
seq_1	236	252	17	AYHVGITKGLNDWNYPV	AAY	PVA	0.10239	18.15
seq_1	182	197	16	AYRILLSRILPSLSQA	AAY	QAV	0.10233	18.18
seq_1	47	66	20	YDPSGSSASQDGPGPGNSPD	TYD	PDA	0.10229	18.21
seq_1	131	144	14	NGLNDWNYPISSES	SNG	ESA	0.10222	18.24
seq_1	143	160	18	ESAAYLVTYQNVPAGYRP	SES	RPF	0.10172	18.27
seq_1	168	181	14	LQFLLLSLCVSVAA	LLQ	AAA	0.10166	18.3
seq_1	71	84	14	QIIFGGVDNAKYGP	GQI	GPG	0.10162	18.33
seq_1	238	254	17	HVGITKGLNDWNYPVAA	YHV	AAY	0.10151	18.36
seq_1	167	182	16	LLQFLLLSLCVSVAAA	MLL	AAY	0.10131	18.39
seq_1	226	242	17	STLFVAPQCAAYHVGIT	VST	ITK	0.1012	18.42
seq_1	99	114	16	AFPVTNGQEGKTSKGP	KAF	GPG	0.10115	18.45
seq_1	58	72	15	GPGPGNSPDAATGQI	DGP	QII	0.10109	18.48
seq_1	146	161	16	AYLVTYQNVPAGYRPF	AAY	PFV	0.10104	18.5
seq_1	77	94	18	VDNAKYGPGPGGPGPGVV	GVD	VVK	0.10103	18.53
seq_1	189	202	14	RILPSLSQAVAAYM	SRI	YML	0.10102	18.56
seq_1	71	86	16	QIIFGGVDNAKYGPGP	GQI	GPG	0.10087	18.59
seq_1	289	301	13	AAYISTFEGAGNN	AAA	NNM	0.10087	18.62
seq_1	199	212	14	AAYMLQQYTLLLIY	VAA	IYL	0.10062	18.65
seq_1	63	81	19	NSPDAATGQIIFGGVDNAK	GNS	AKY	0.1006	18.68
seq_1	198	213	16	VAAYMLQQYTLLLIYL	AVA	YLS	0.10055	18.71
seq_1	215	231	17	VAAAYPSLNKVSTLFVA	SVA	VAP	0.10038	18.74
seq_1	148	164	17	LVTYQNVPAGYRPFVAA	YLV	AAY	0.10033	18.77
seq_1	194	207	14	LSQAVAAYMLQQYT	SLS	YTL	0.10033	18.8
seq_1	131	146	16	NGLNDWNYPISSESAA	SNG	AAY	0.1003	18.83
seq_1	310	327	18	TVTAPPGGTDTVIIREPP	YTV	PPN	0.10029	18.86
seq_1	244	260	17	GLNDWNYPVAAYMFLKN	KGL	KNI	0.10025	18.89
seq_1	215	227	13	VAAAYPSLNKVST	SVA	STL	0.10016	18.91
seq_1	274	290	17	NNMRLTFGAAIIGIAAA	YNN	AAY	0.10016	18.94
seq_1	178	192	15	SVAAAYRILLSRILP	VSV	LPS	0.1001	18.97
seq_1	265	279	15	LAIALLAAYNNMRLT	ALA	LTF	0.09973	19
seq_1	21	33	13	DDGQPYDKCQLLG	GDD	LGP	0.09962	19.03
seq_1	174	186	13	SLCVSVAAAYRIL	LSL	ILL	0.09961	19.06
seq_1	307	324	18	AAYTVTAPPGGTDTVIIR	FAA	IRE	0.09941	19.09
seq_1	258	274	17	LKNIFIALAIALLAAYN	FLK	YNN	0.0991	19.12
seq_1	153	166	14	NVPAGYRPFVAAYM	QNV	YML	0.09902	19.15
seq_1	263	279	17	IALAIALLAAYNNMRLT	FIA	LTF	0.0989	19.18
seq_1	30	43	14	QLLGPGPGADFCKQ	CQL	KQK	0.0988	19.21
seq_1	216	233	18	AAAYPSLNKVSTLFVAPQ	VAA	PQC	0.09879	19.24
seq_1	170	184	15	FLLLSLCVSVAAAYR	QFL	YRI	0.09823	19.27
seq_1	52	68	17	SSASQDGPGPGNSPDAA	GSS	AAT	0.0982	19.3
seq_1	300	312	13	NNMRLTFAAYTVT	GNN	VTA	0.09808	19.33
seq_1	8	25	18	EAAAKEFAASLQGDDGQP	SEA	QPY	0.09792	19.35
seq_1	277	290	14	RLTFGAAIIGIAAA	MRL	AAY	0.09789	19.38
seq_1	134	147	14	NDWNYPISSESAAY	LND	AYL	0.09775	19.41
seq_1	69	84	16	TGQIIFGGVDNAKYGP	ATG	GPG	0.09758	19.44
seq_1	128	141	14	AYSNGLNDWNYPIS	AAY	ISS	0.09757	19.47
seq_1	206	218	13	YTLLLIYLSVAAA	QYT	AAY	0.09752	19.5
seq_1	80	98	19	AKYGPGPGGPGPGVVKTPK	NAK	PKA	0.09752	19.53
seq_1	158	174	17	YRPFVAAYMLLQFLLLS	GYR	LSL	0.09733	19.56
seq_1	222	238	17	LNKVSTLFVAPQCAAYH	SLN	YHV	0.09732	19.59
seq_1	293	308	16	STFEGAGNNMRLTFAA	IST	AAY	0.09716	19.62
seq_1	194	208	15	LSQAVAAYMLQQYTL	SLS	TLL	0.0971	19.65
seq_1	133	147	15	LNDWNYPISSESAAY	GLN	AYL	0.09699	19.68
seq_1	225	242	18	VSTLFVAPQCAAYHVGIT	KVS	ITK	0.09672	19.71
seq_1	7	23	17	SEAAAKEFAASLQGDDG	LSE	DGQ	0.09648	19.74
seq_1	184	200	17	RILLSRILPSLSQAVAA	YRI	AAY	0.0964	19.77
seq_1	6	22	17	LSEAAAKEFAASLQGDD	ALS	DDG	0.09623	19.79
seq_1	23	35	13	GQPYDKCQLLGPG	DGQ	PGP	0.09583	19.82
seq_1	218	232	15	AYPSLNKVSTLFVAP	AAY	APQ	0.09582	19.85
seq_1	44	56	13	KGTYDPSGSSASQ	QKG	SQD	0.0958	19.88
seq_1	157	170	14	GYRPFVAAYMLLQF	AGY	QFL	0.09541	19.91
seq_1	291	304	14	YISTFEGAGNNMRL	AYI	RLT	0.09538	19.94
seq_1	38	55	18	ADFCKQKGTYDPSGSSAS	GAD	ASQ	0.09514	19.97
seq_1	39	54	16	DFCKQKGTYDPSGSSA	ADF	SAS	0.09504	20
seq_1	103	119	17	TNGQEGKTSKGPGPGPY	VTN	PYD	0.09499	20.03
seq_1	162	178	17	VAAYMLLQFLLLSLCVS	FVA	VSV	0.09492	20.06
seq_1	173	189	17	LSLCVSVAAAYRILLSR	LLS	SRI	0.0948	20.09
seq_1	158	171	14	YRPFVAAYMLLQFL	GYR	FLL	0.09461	20.12
seq_1	286	300	15	GIAAAYISTFEGAGN	IGI	GNN	0.09454	20.15
seq_1	149	161	13	VTYQNVPAGYRPF	LVT	PFV	0.0944	20.18
seq_1	45	61	17	GTYDPSGSSASQDGPGP	KGT	GPG	0.09423	20.21
seq_1	71	85	15	QIIFGGVDNAKYGPG	GQI	PGP	0.09423	20.23
seq_1	228	243	16	LFVAPQCAAYHVGITK	TLF	TKG	0.09423	20.26
seq_1	33	48	16	GPGPGADFCKQKGTYD	LGP	YDP	0.09402	20.29
seq_1	248	260	13	WNYPVAAYMFLKN	DWN	KNI	0.09394	20.32
seq_1	247	264	18	DWNYPVAAYMFLKNIFIA	NDW	IAL	0.09379	20.35
seq_1	111	128	18	SKGPGPGPYDKCQLLFAA	TSK	AAY	0.09362	20.38
seq_1	14	27	14	FAASLQGDDGQPYD	EFA	YDK	0.09361	20.41
seq_1	245	258	14	LNDWNYPVAAYMFL	GLN	FLK	0.0935	20.44
seq_1	145	158	14	AAYLVTYQNVPAGY	SAA	GYR	0.09338	20.47
seq_1	224	240	17	KVSTLFVAPQCAAYHVG	NKV	VGI	0.09322	20.5
seq_1	106	118	13	QEGKTSKGPGPGP	GQE	GPY	0.09321	20.53
seq_1	181	195	15	AAYRILLSRILPSLS	AAA	LSQ	0.0932	20.56
seq_1	14	26	13	FAASLQGDDGQPY	EFA	PYD	0.09287	20.59
seq_1	8	21	14	EAAAKEFAASLQGD	SEA	GDD	0.09282	20.62
seq_1	50	65	16	SGSSASQDGPGPGNSP	PSG	SPD	0.09278	20.65
seq_1	94	107	14	VKTPKAFPVTNGQE	VVK	QEG	0.09276	20.67
seq_1	100	117	18	FPVTNGQEGKTSKGPGPG	AFP	PGP	0.09275	20.7
seq_1	143	158	16	ESAAYLVTYQNVPAGY	SES	GYR	0.09269	20.73
seq_1	27	45	19	DKCQLLGPGPGADFCKQKG	YDK	KGT	0.09263	20.76
seq_1	132	147	16	GLNDWNYPISSESAAY	NGL	AYL	0.09221	20.79
seq_1	152	169	18	QNVPAGYRPFVAAYMLLQ	YQN	LQF	0.09198	20.82
seq_1	187	199	13	LSRILPSLSQAVA	LLS	VAA	0.09193	20.85
seq_1	204	217	14	QQYTLLLIYLSVAA	LQQ	AAA	0.0919	20.88
seq_1	15	27	13	AASLQGDDGQPYD	FAA	YDK	0.09187	20.91
seq_1	19	34	16	QGDDGQPYDKCQLLGP	LQG	GPG	0.09169	20.94
seq_1	129	145	17	YSNGLNDWNYPISSESA	AYS	SAA	0.09148	20.97
seq_1	78	94	17	DNAKYGPGPGGPGPGVV	VDN	VVK	0.09136	21
seq_1	99	113	15	AFPVTNGQEGKTSKG	KAF	KGP	0.09133	21.03
seq_1	10	28	19	AAKEFAASLQGDDGQPYDK	AAA	DKC	0.09122	21.06
seq_1	112	124	13	KGPGPGPYDKCQL	SKG	QLL	0.0912	21.09
seq_1	37	50	14	GADFCKQKGTYDPS	PGA	PSG	0.09117	21.11
seq_1	115	129	15	GPGPYDKCQLLFAAY	PGP	AYS	0.09094	21.14
seq_1	104	116	13	NGQEGKTSKGPGP	TNG	GPG	0.09075	21.17
seq_1	95	109	15	KTPKAFPVTNGQEGK	VKT	GKT	0.09041	21.2
seq_1	168	182	15	LQFLLLSLCVSVAAA	LLQ	AAY	0.09038	21.23
seq_1	282	299	18	AAIIGIAAAYISTFEGAG	GAA	AGN	0.09036	21.26
seq_1	236	249	14	AYHVGITKGLNDWN	AAY	WNY	0.09011	21.29
seq_1	158	170	13	YRPFVAAYMLLQF	GYR	QFL	0.09004	21.32
seq_1	150	163	14	TYQNVPAGYRPFVA	VTY	VAA	0.09	21.35
seq_1	191	208	18	LPSLSQAVAAYMLQQYTL	ILP	TLL	0.0899	21.38
seq_1	276	289	14	MRLTFGAAIIGIAA	NMR	AAA	0.08982	21.41
seq_1	78	90	13	DNAKYGPGPGGPG	VDN	PGP	0.08981	21.44
seq_1	171	184	14	LLLSLCVSVAAAYR	FLL	YRI	0.08952	21.47
seq_1	68	84	17	ATGQIIFGGVDNAKYGP	AAT	GPG	0.08934	21.5
seq_1	266	279	14	AIALLAAYNNMRLT	LAI	LTF	0.08926	21.52
seq_1	82	97	16	YGPGPGGPGPGVVKTP	KYG	TPK	0.08906	21.55
seq_1	228	240	13	LFVAPQCAAYHVG	TLF	VGI	0.089	21.58
seq_1	7	19	13	SEAAAKEFAASLQ	LSE	LQG	0.08863	21.61
seq_1	137	153	17	NYPISSESAAYLVTYQN	WNY	QNV	0.08862	21.64
seq_1	9	26	18	AAAKEFAASLQGDDGQPY	EAA	PYD	0.08852	21.67
seq_1	164	180	17	AYMLLQFLLLSLCVSVA	AAY	VAA	0.08851	21.7
seq_1	200	216	17	AYMLQQYTLLLIYLSVA	AAY	VAA	0.08851	21.7
seq_1	79	91	13	NAKYGPGPGGPGP	DNA	GPG	0.08842	21.76
seq_1	241	255	15	ITKGLNDWNYPVAAY	GIT	AYM	0.08836	21.79
seq_1	42	57	16	KQKGTYDPSGSSASQD	CKQ	QDG	0.08835	21.82
seq_1	93	105	13	VVKTPKAFPVTNG	GVV	NGQ	0.08822	21.85
seq_1	269	282	14	LLAAYNNMRLTFGA	ALL	GAA	0.08816	21.88
seq_1	148	162	15	LVTYQNVPAGYRPFV	YLV	FVA	0.08788	21.91
seq_1	230	245	16	VAPQCAAYHVGITKGL	FVA	GLN	0.08785	21.94
seq_1	67	80	14	AATGQIIFGGVDNA	DAA	NAK	0.08776	21.96
seq_1	184	196	13	RILLSRILPSLSQ	YRI	SQA	0.08766	21.99
seq_1	260	277	18	NIFIALAIALLAAYNNMR	KNI	MRL	0.08758	22.02
seq_1	289	305	17	AAYISTFEGAGNNMRLT	AAA	LTF	0.08672	22.05
seq_1	135	148	14	DWNYPISSESAAYL	NDW	YLV	0.08623	22.08
seq_1	32	47	16	LGPGPGADFCKQKGTY	LLG	TYD	0.08619	22.11
seq_1	53	68	16	SASQDGPGPGNSPDAA	SSA	AAT	0.08612	22.14
seq_1	292	304	13	ISTFEGAGNNMRL	YIS	RLT	0.08592	22.17
seq_1	269	281	13	LLAAYNNMRLTFG	ALL	FGA	0.08582	22.2
seq_1	45	57	13	GTYDPSGSSASQD	KGT	QDG	0.08572	22.23
seq_1	157	169	13	GYRPFVAAYMLLQ	AGY	LQF	0.08558	22.26
seq_1	42	55	14	KQKGTYDPSGSSAS	CKQ	ASQ	0.08543	22.29
seq_1	37	51	15	GADFCKQKGTYDPSG	PGA	SGS	0.08537	22.32
seq_1	219	237	19	YPSLNKVSTLFVAPQCAAY	AYP	AYH	0.08523	22.35
seq_1	299	311	13	GNNMRLTFAAYTV	AGN	TVT	0.08522	22.38
seq_1	295	310	16	FEGAGNNMRLTFAAYT	TFE	YTV	0.08504	22.4
seq_1	90	106	17	GPGVVKTPKAFPVTNGQ	PGP	GQE	0.08498	22.43
seq_1	115	131	17	GPGPYDKCQLLFAAYSN	PGP	SNG	0.08498	22.43
seq_1	246	262	17	NDWNYPVAAYMFLKNIF	LND	IFI	0.08498	22.43
seq_1	112	125	14	KGPGPGPYDKCQLL	SKG	LLF	0.08493	22.52
seq_1	90	102	13	GPGVVKTPKAFPV	PGP	PVT	0.08492	22.55
seq_1	235	248	14	AAYHVGITKGLNDW	CAA	DWN	0.08481	22.58
seq_1	304	317	14	LTFAAYTVTAPPGG	RLT	GGT	0.08478	22.61
seq_1	242	259	18	TKGLNDWNYPVAAYMFLK	ITK	LKN	0.08471	22.64
seq_1	75	88	14	GGVDNAKYGPGPGG	FGG	GGP	0.08469	22.67
seq_1	288	301	14	AAAYISTFEGAGNN	IAA	NNM	0.08467	22.7
seq_1	198	214	17	VAAYMLQQYTLLLIYLS	AVA	LSV	0.08458	22.73
seq_1	134	148	15	NDWNYPISSESAAYL	LND	YLV	0.08432	22.76
seq_1	197	213	17	AVAAYMLQQYTLLLIYL	QAV	YLS	0.08416	22.79
seq_1	277	289	13	RLTFGAAIIGIAA	MRL	AAA	0.08398	22.82
seq_1	192	205	14	PSLSQAVAAYMLQQ	LPS	QQY	0.08386	22.84
seq_1	20	39	20	GDDGQPYDKCQLLGPGPGAD	QGD	ADF	0.08384	22.87
seq_1	144	158	15	SAAYLVTYQNVPAGY	ESA	GYR	0.08381	22.9
seq_1	311	325	15	VTAPPGGTDTVIIRE	TVT	REP	0.08381	22.9
seq_1	191	203	13	LPSLSQAVAAYML	ILP	MLQ	0.08361	22.96
seq_1	102	116	15	VTNGQEGKTSKGPGP	PVT	GPG	0.08334	22.99
seq_1	298	310	13	AGNNMRLTFAAYT	GAG	YTV	0.08321	23.02
seq_1	225	237	13	VSTLFVAPQCAAY	KVS	AYH	0.0832	23.05
seq_1	152	165	14	QNVPAGYRPFVAAY	YQN	AYM	0.08316	23.08
seq_1	68	80	13	ATGQIIFGGVDNA	AAT	NAK	0.08283	23.11
seq_1	241	259	19	ITKGLNDWNYPVAAYMFLK	GIT	LKN	0.08233	23.14
seq_1	275	289	15	NMRLTFGAAIIGIAA	NNM	AAA	0.08224	23.17
seq_1	129	143	15	YSNGLNDWNYPISSE	AYS	SES	0.08215	23.2
seq_1	179	196	18	VAAAYRILLSRILPSLSQ	SVA	SQA	0.08196	23.23
seq_1	204	218	15	QQYTLLLIYLSVAAA	LQQ	AAY	0.08171	23.26
seq_1	281	295	15	GAAIIGIAAAYISTF	FGA	TFE	0.08167	23.28
seq_1	159	178	20	RPFVAAYMLLQFLLLSLCVS	YRP	VSV	0.08162	23.31
seq_1	256	271	16	MFLKNIFIALAIALLA	YMF	LAA	0.08158	23.34
seq_1	46	59	14	TYDPSGSSASQDGP	GTY	GPG	0.08154	23.37
seq_1	103	116	14	TNGQEGKTSKGPGP	VTN	GPG	0.08154	23.37
seq_1	229	244	16	FVAPQCAAYHVGITKG	LFV	KGL	0.08135	23.43
seq_1	113	132	20	GPGPGPYDKCQLLFAAYSNG	KGP	NGL	0.08125	23.46
seq_1	298	316	19	AGNNMRLTFAAYTVTAPPG	GAG	PGG	0.08103	23.49
seq_1	47	65	19	YDPSGSSASQDGPGPGNSP	TYD	SPD	0.08098	23.52
seq_1	46	61	16	TYDPSGSSASQDGPGP	GTY	GPG	0.08093	23.55
seq_1	213	226	14	LSVAAAYPSLNKVS	YLS	VST	0.08073	23.58
seq_1	83	100	18	GPGPGGPGPGVVKTPKAF	YGP	AFP	0.08068	23.61
seq_1	150	164	15	TYQNVPAGYRPFVAA	VTY	AAY	0.08063	23.64
seq_1	314	328	15	PPGGTDTVIIREPPN	APP	PNP	0.08055	23.67
seq_1	130	142	13	SNGLNDWNYPISS	YSN	SSE	0.08052	23.7
seq_1	223	240	18	NKVSTLFVAPQCAAYHVG	LNK	VGI	0.0805	23.72
seq_1	250	267	18	YPVAAYMFLKNIFIALAI	NYP	AIA	0.08036	23.75
seq_1	254	269	16	AYMFLKNIFIALAIAL	AAY	ALL	0.08031	23.78
seq_1	263	276	14	IALAIALLAAYNNM	FIA	NMR	0.0803	23.81
seq_1	242	254	13	TKGLNDWNYPVAA	ITK	AAY	0.08016	23.84
seq_1	265	278	14	LAIALLAAYNNMRL	ALA	RLT	0.08015	23.87
seq_1	308	320	13	AYTVTAPPGGTDT	AAY	DTV	0.08	23.9
seq_1	237	249	13	YHVGITKGLNDWN	AYH	WNY	0.07995	23.93
seq_1	276	290	15	MRLTFGAAIIGIAAA	NMR	AAY	0.07985	23.96
seq_1	88	108	21	GPGPGVVKTPKAFPVTNGQEG	GGP	EGK	0.07963	23.99
seq_1	265	281	17	LAIALLAAYNNMRLTFG	ALA	FGA	0.07957	24.02
seq_1	111	126	16	SKGPGPGPYDKCQLLF	TSK	LFA	0.0795	24.05
seq_1	259	275	17	KNIFIALAIALLAAYNN	LKN	NNM	0.07945	24.08
seq_1	262	275	14	FIALAIALLAAYNN	IFI	NNM	0.0794	24.11
seq_1	17	31	15	SLQGDDGQPYDKCQL	ASL	QLL	0.07935	24.13
seq_1	109	124	16	KTSKGPGPGPYDKCQL	GKT	QLL	0.07933	24.16
seq_1	30	45	16	QLLGPGPGADFCKQKG	CQL	KGT	0.07903	24.19
seq_1	221	236	16	SLNKVSTLFVAPQCAA	PSL	AAY	0.07877	24.22
seq_1	195	208	14	SQAVAAYMLQQYTL	LSQ	TLL	0.07872	24.25
seq_1	197	209	13	AVAAYMLQQYTLL	QAV	LLL	0.07866	24.28
seq_1	213	228	16	LSVAAAYPSLNKVSTL	YLS	TLF	0.07838	24.31
seq_1	110	127	18	TSKGPGPGPYDKCQLLFA	KTS	FAA	0.07836	24.34
seq_1	74	89	16	FGGVDNAKYGPGPGGP	IFG	GPG	0.07741	24.37
seq_1	249	262	14	NYPVAAYMFLKNIF	WNY	IFI	0.07735	24.4
seq_1	200	214	15	AYMLQQYTLLLIYLS	AAY	LSV	0.07732	24.43
seq_1	23	38	16	GQPYDKCQLLGPGPGA	DGQ	GAD	0.07708	24.46
seq_1	73	86	14	IFGGVDNAKYGPGP	IIF	GPG	0.077	24.49
seq_1	149	162	14	VTYQNVPAGYRPFV	LVT	FVA	0.07694	24.52
seq_1	277	293	17	RLTFGAAIIGIAAAYIS	MRL	IST	0.07684	24.55
seq_1	151	166	16	YQNVPAGYRPFVAAYM	TYQ	YML	0.07682	24.57
seq_1	127	139	13	AAYSNGLNDWNYP	FAA	YPI	0.0767	24.6
seq_1	157	171	15	GYRPFVAAYMLLQFL	AGY	FLL	0.07647	24.63
seq_1	32	46	15	LGPGPGADFCKQKGT	LLG	GTY	0.07644	24.66
seq_1	135	147	13	DWNYPISSESAAY	NDW	AYL	0.07625	24.69
seq_1	213	227	15	LSVAAAYPSLNKVST	YLS	STL	0.07616	24.72
seq_1	248	264	17	WNYPVAAYMFLKNIFIA	DWN	IAL	0.07614	24.75
seq_1	100	119	20	FPVTNGQEGKTSKGPGPGPY	AFP	PYD	0.07602	24.78
seq_1	44	62	19	KGTYDPSGSSASQDGPGPG	QKG	PGN	0.07595	24.81
seq_1	215	232	18	VAAAYPSLNKVSTLFVAP	SVA	APQ	0.07572	24.84
seq_1	46	60	15	TYDPSGSSASQDGPG	GTY	PGP	0.0756	24.87
seq_1	103	117	15	TNGQEGKTSKGPGPG	VTN	PGP	0.0756	24.87
seq_1	266	283	18	AIALLAAYNNMRLTFGAA	LAI	AAI	0.07559	24.93
seq_1	161	174	14	FVAAYMLLQFLLLS	PFV	LSL	0.0755	24.96
seq_1	188	205	18	SRILPSLSQAVAAYMLQQ	LSR	QQY	0.07547	24.99
seq_1	196	212	17	QAVAAYMLQQYTLLLIY	SQA	IYL	0.0754	25.01
seq_1	154	172	19	VPAGYRPFVAAYMLLQFLL	NVP	LLL	0.07516	25.04
seq_1	135	152	18	DWNYPISSESAAYLVTYQ	NDW	YQN	0.07501	25.07
seq_1	214	228	15	SVAAAYPSLNKVSTL	LSV	TLF	0.0748	25.1
seq_1	242	256	15	TKGLNDWNYPVAAYM	ITK	YMF	0.07469	25.13
seq_1	145	159	15	AAYLVTYQNVPAGYR	SAA	YRP	0.07465	25.16
seq_1	103	118	16	TNGQEGKTSKGPGPGP	VTN	GPY	0.07463	25.19
seq_1	281	299	19	GAAIIGIAAAYISTFEGAG	FGA	AGN	0.07449	25.22
seq_1	153	168	16	NVPAGYRPFVAAYMLL	QNV	LLQ	0.07438	25.25
seq_1	183	200	18	YRILLSRILPSLSQAVAA	AYR	AAY	0.07413	25.28
seq_1	4	17	14	HALSEAAAKEFAAS	PHA	ASL	0.07405	25.31
seq_1	248	262	15	WNYPVAAYMFLKNIF	DWN	IFI	0.07388	25.34
seq_1	127	142	16	AAYSNGLNDWNYPISS	FAA	SSE	0.07386	25.37
seq_1	44	60	17	KGTYDPSGSSASQDGPG	QKG	PGP	0.07383	25.4
seq_1	208	223	16	LLLIYLSVAAAYPSLN	TLL	LNK	0.07382	25.43
seq_1	4	19	16	HALSEAAAKEFAASLQ	PHA	LQG	0.07362	25.45
seq_1	227	242	16	TLFVAPQCAAYHVGIT	STL	ITK	0.07353	25.48
seq_1	50	67	18	SGSSASQDGPGPGNSPDA	PSG	DAA	0.07349	25.51
seq_1	253	265	13	AAYMFLKNIFIAL	VAA	ALA	0.07321	25.54
seq_1	129	141	13	YSNGLNDWNYPIS	AYS	ISS	0.07321	25.57
seq_1	306	321	16	FAAYTVTAPPGGTDTV	TFA	TVI	0.07319	25.6
seq_1	117	133	17	GPYDKCQLLFAAYSNGL	PGP	GLN	0.07316	25.63
seq_1	128	144	17	AYSNGLNDWNYPISSES	AAY	ESA	0.0731	25.66
seq_1	85	97	13	GPGGPGPGVVKTP	PGP	TPK	0.073	25.69
seq_1	231	249	19	APQCAAYHVGITKGLNDWN	VAP	WNY	0.07292	25.72
seq_1	123	137	15	QLLFAAYSNGLNDWN	CQL	WNY	0.07292	25.75
seq_1	155	169	15	PAGYRPFVAAYMLLQ	VPA	LQF	0.07291	25.78
seq_1	83	102	20	GPGPGGPGPGVVKTPKAFPV	YGP	PVT	0.07283	25.81
seq_1	88	107	20	GPGPGVVKTPKAFPVTNGQE	GGP	QEG	0.07283	25.81
seq_1	68	82	15	ATGQIIFGGVDNAKY	AAT	KYG	0.07266	25.87
seq_1	38	56	19	ADFCKQKGTYDPSGSSASQ	GAD	SQD	0.07265	25.89
seq_1	278	294	17	LTFGAAIIGIAAAYIST	RLT	STF	0.07238	25.92
seq_1	37	49	13	GADFCKQKGTYDP	PGA	DPS	0.07237	25.95
seq_1	190	202	13	ILPSLSQAVAAYM	RIL	YML	0.07234	25.98
seq_1	141	157	17	SSESAAYLVTYQNVPAG	ISS	AGY	0.07232	26.01
seq_1	253	266	14	AAYMFLKNIFIALA	VAA	LAI	0.07225	26.04
seq_1	144	161	18	SAAYLVTYQNVPAGYRPF	ESA	PFV	0.07219	26.07
seq_1	128	140	13	AYSNGLNDWNYPI	AAY	PIS	0.07216	26.1
seq_1	227	240	14	TLFVAPQCAAYHVG	STL	VGI	0.07206	26.13
seq_1	246	258	13	NDWNYPVAAYMFL	LND	FLK	0.07187	26.16
seq_1	290	305	16	AYISTFEGAGNNMRLT	AAY	LTF	0.07172	26.19
seq_1	154	174	21	VPAGYRPFVAAYMLLQFLLLS	NVP	LSL	0.0717	26.22
seq_1	62	76	15	GNSPDAATGQIIFGG	PGN	GGV	0.07166	26.25
seq_1	62	75	14	GNSPDAATGQIIFG	PGN	FGG	0.07162	26.28
seq_1	267	286	20	IALLAAYNNMRLTFGAAIIG	AIA	IGI	0.07154	26.3
seq_1	291	306	16	YISTFEGAGNNMRLTF	AYI	TFA	0.07148	26.33
seq_1	158	173	16	YRPFVAAYMLLQFLLL	GYR	LLS	0.07143	26.36
seq_1	230	246	17	VAPQCAAYHVGITKGLN	FVA	LND	0.07113	26.39
seq_1	141	153	13	SSESAAYLVTYQN	ISS	QNV	0.07104	26.42
seq_1	198	210	13	VAAYMLQQYTLLL	AVA	LLI	0.07101	26.45
seq_1	307	321	15	AAYTVTAPPGGTDTV	FAA	TVI	0.07101	26.48
seq_1	82	94	13	YGPGPGGPGPGVV	KYG	VVK	0.07096	26.51
seq_1	280	296	17	FGAAIIGIAAAYISTFE	TFG	FEG	0.07095	26.54
seq_1	24	43	20	QPYDKCQLLGPGPGADFCKQ	GQP	KQK	0.07092	26.57
seq_1	278	291	14	LTFGAAIIGIAAAY	RLT	AYI	0.07088	26.6
seq_1	108	123	16	GKTSKGPGPGPYDKCQ	EGK	CQL	0.07083	26.63
seq_1	112	126	15	KGPGPGPYDKCQLLF	SKG	LFA	0.0708	26.66
seq_1	303	319	17	RLTFAAYTVTAPPGGTD	MRL	TDT	0.07072	26.69
seq_1	57	72	16	DGPGPGNSPDAATGQI	QDG	QII	0.07064	26.72
seq_1	188	201	14	SRILPSLSQAVAAY	LSR	AYM	0.07061	26.74
seq_1	179	195	17	VAAAYRILLSRILPSLS	SVA	LSQ	0.07056	26.77
seq_1	6	21	16	LSEAAAKEFAASLQGD	ALS	GDD	0.07052	26.8
seq_1	289	302	14	AAYISTFEGAGNNM	AAA	NMR	0.07041	26.83
seq_1	10	27	18	AAKEFAASLQGDDGQPYD	AAA	YDK	0.07028	26.86
seq_1	282	294	13	AAIIGIAAAYIST	GAA	STF	0.07023	26.89
seq_1	224	236	13	KVSTLFVAPQCAA	NKV	AAY	0.07023	26.92
seq_1	168	180	13	LQFLLLSLCVSVA	LLQ	VAA	0.07013	26.95
seq_1	194	209	16	LSQAVAAYMLQQYTLL	SLS	LLL	0.07006	26.98
seq_1	196	210	15	QAVAAYMLQQYTLLL	SQA	LLI	0.06999	27.01
seq_1	162	175	14	VAAYMLLQFLLLSL	FVA	SLC	0.06997	27.04
seq_1	199	214	16	AAYMLQQYTLLLIYLS	VAA	LSV	0.06994	27.07
seq_1	180	192	13	AAAYRILLSRILP	VAA	LPS	0.06994	27.1
seq_1	200	212	13	AYMLQQYTLLLIY	AAY	IYL	0.06994	27.1
seq_1	290	304	15	AYISTFEGAGNNMRL	AAY	RLT	0.06993	27.16
seq_1	156	171	16	AGYRPFVAAYMLLQFL	PAG	FLL	0.06992	27.18
seq_1	195	210	16	SQAVAAYMLQQYTLLL	LSQ	LLI	0.06985	27.21
seq_1	18	31	14	LQGDDGQPYDKCQL	SLQ	QLL	0.06975	27.24
seq_1	145	163	19	AAYLVTYQNVPAGYRPFVA	SAA	VAA	0.06974	27.27
seq_1	170	186	17	FLLLSLCVSVAAAYRIL	QFL	ILL	0.06974	27.3
seq_1	249	265	17	NYPVAAYMFLKNIFIAL	WNY	ALA	0.06967	27.33
seq_1	284	296	13	IIGIAAAYISTFE	AII	FEG	0.06962	27.36
seq_1	158	172	15	YRPFVAAYMLLQFLL	GYR	LLL	0.0696	27.39
seq_1	258	270	13	LKNIFIALAIALL	FLK	LLA	0.0694	27.42
seq_1	235	247	13	AAYHVGITKGLND	CAA	NDW	0.06921	27.45
seq_1	166	178	13	MLLQFLLLSLCVS	YML	VSV	0.06909	27.48
seq_1	286	303	18	GIAAAYISTFEGAGNNMR	IGI	MRL	0.06909	27.51
seq_1	7	21	15	SEAAAKEFAASLQGD	LSE	GDD	0.06902	27.54
seq_1	224	237	14	KVSTLFVAPQCAAY	NKV	AYH	0.06902	27.57
seq_1	133	148	16	LNDWNYPISSESAAYL	GLN	YLV	0.06897	27.6
seq_1	195	209	15	SQAVAAYMLQQYTLL	LSQ	LLL	0.06891	27.62
seq_1	39	52	14	DFCKQKGTYDPSGS	ADF	GSS	0.06889	27.65
seq_1	306	324	19	FAAYTVTAPPGGTDTVIIR	TFA	IRE	0.06888	27.68
seq_1	283	298	16	AIIGIAAAYISTFEGA	AAI	GAG	0.06886	27.71
seq_1	128	143	16	AYSNGLNDWNYPISSE	AAY	SES	0.06884	27.74
seq_1	152	167	16	QNVPAGYRPFVAAYML	YQN	MLL	0.06869	27.77
seq_1	177	190	14	VSVAAAYRILLSRI	CVS	RIL	0.0684	27.8
seq_1	140	152	13	ISSESAAYLVTYQ	PIS	YQN	0.0683	27.83
seq_1	44	58	15	KGTYDPSGSSASQDG	QKG	DGP	0.06819	27.86
seq_1	297	315	19	GAGNNMRLTFAAYTVTAPP	EGA	PPG	0.06806	27.89
seq_1	47	67	21	YDPSGSSASQDGPGPGNSPDA	TYD	DAA	0.068	27.92
seq_1	65	80	16	PDAATGQIIFGGVDNA	SPD	NAK	0.06791	27.95
seq_1	31	44	14	LLGPGPGADFCKQK	QLL	QKG	0.06784	27.98
seq_1	222	237	16	LNKVSTLFVAPQCAAY	SLN	AYH	0.06775	28.01
seq_1	118	132	15	PYDKCQLLFAAYSNG	GPY	NGL	0.06775	28.04
seq_1	77	93	17	VDNAKYGPGPGGPGPGV	GVD	GVV	0.06763	28.06
seq_1	218	231	14	AYPSLNKVSTLFVA	AAY	VAP	0.06737	28.09
seq_1	19	37	19	QGDDGQPYDKCQLLGPGPG	LQG	PGA	0.06727	28.12
seq_1	51	63	13	GSSASQDGPGPGN	SGS	GNS	0.06709	28.15
seq_1	94	106	13	VKTPKAFPVTNGQ	VVK	GQE	0.06701	28.18
seq_1	287	302	16	IAAAYISTFEGAGNNM	GIA	NMR	0.06701	28.21
seq_1	45	58	14	GTYDPSGSSASQDG	KGT	DGP	0.06701	28.24
seq_1	187	202	16	LSRILPSLSQAVAAYM	LLS	YML	0.06699	28.27
seq_1	279	294	16	TFGAAIIGIAAAYIST	LTF	STF	0.06694	28.3
seq_1	216	231	16	AAAYPSLNKVSTLFVA	VAA	VAP	0.06688	28.33
seq_1	244	258	15	GLNDWNYPVAAYMFL	KGL	FLK	0.06668	28.36
seq_1	226	239	14	STLFVAPQCAAYHV	VST	HVG	0.06659	28.39
seq_1	166	182	17	MLLQFLLLSLCVSVAAA	YML	AAY	0.06653	28.42
seq_1	202	218	17	MLQQYTLLLIYLSVAAA	YML	AAY	0.06653	28.42
seq_1	168	184	17	LQFLLLSLCVSVAAAYR	LLQ	YRI	0.06649	28.48
seq_1	83	103	21	GPGPGGPGPGVVKTPKAFPVT	YGP	VTN	0.06641	28.5
seq_1	193	205	13	SLSQAVAAYMLQQ	PSL	QQY	0.06614	28.53
seq_1	95	110	16	KTPKAFPVTNGQEGKT	VKT	KTS	0.06612	28.56
seq_1	243	257	15	KGLNDWNYPVAAYMF	TKG	MFL	0.06604	28.59
seq_1	250	269	20	YPVAAYMFLKNIFIALAIAL	NYP	ALL	0.06589	28.62
seq_1	110	125	16	TSKGPGPGPYDKCQLL	KTS	LLF	0.06586	28.65
seq_1	133	150	18	LNDWNYPISSESAAYLVT	GLN	VTY	0.06577	28.68
seq_1	203	221	19	LQQYTLLLIYLSVAAAYPS	MLQ	PSL	0.06573	28.71
seq_1	53	65	13	SASQDGPGPGNSP	SSA	SPD	0.06545	28.74
seq_1	51	68	18	GSSASQDGPGPGNSPDAA	SGS	AAT	0.06544	28.77
seq_1	22	38	17	DGQPYDKCQLLGPGPGA	DDG	GAD	0.06526	28.8
seq_1	39	55	17	DFCKQKGTYDPSGSSAS	ADF	ASQ	0.06491	28.83
seq_1	271	285	15	AAYNNMRLTFGAAII	LAA	IIG	0.06442	28.86
seq_1	15	31	17	AASLQGDDGQPYDKCQL	FAA	QLL	0.06432	28.89
seq_1	102	115	14	VTNGQEGKTSKGPG	PVT	PGP	0.06417	28.91
seq_1	60	73	14	GPGNSPDAATGQII	PGP	IIF	0.06412	28.94
seq_1	231	248	18	APQCAAYHVGITKGLNDW	VAP	DWN	0.06402	28.97
seq_1	102	117	16	VTNGQEGKTSKGPGPG	PVT	PGP	0.0637	29
seq_1	217	229	13	AAYPSLNKVSTLF	AAA	LFV	0.06367	29.03
seq_1	6	23	18	LSEAAAKEFAASLQGDDG	ALS	DGQ	0.06342	29.06
seq_1	204	216	13	QQYTLLLIYLSVA	LQQ	VAA	0.0634	29.09
seq_1	57	76	20	DGPGPGNSPDAATGQIIFGG	QDG	GGV	0.0633	29.12
seq_1	173	187	15	LSLCVSVAAAYRILL	LLS	LLS	0.06329	29.15
seq_1	180	194	15	AAAYRILLSRILPSL	VAA	SLS	0.06329	29.15
seq_1	216	230	15	AAAYPSLNKVSTLFV	VAA	FVA	0.06329	29.15
seq_1	180	196	17	AAAYRILLSRILPSLSQ	VAA	SQA	0.06326	29.24
seq_1	153	167	15	NVPAGYRPFVAAYML	QNV	MLL	0.06321	29.27
seq_1	53	69	17	SASQDGPGPGNSPDAAT	SSA	ATG	0.06302	29.3
seq_1	43	56	14	QKGTYDPSGSSASQ	KQK	SQD	0.06299	29.33
seq_1	211	224	14	IYLSVAAAYPSLNK	LIY	NKV	0.06299	29.33
seq_1	58	78	21	GPGPGNSPDAATGQIIFGGVD	DGP	VDN	0.06298	29.38
seq_1	291	308	18	YISTFEGAGNNMRLTFAA	AYI	AAY	0.06294	29.41
seq_1	81	97	17	KYGPGPGGPGPGVVKTP	AKY	TPK	0.0628	29.44
seq_1	268	283	16	ALLAAYNNMRLTFGAA	IAL	AAI	0.06269	29.47
seq_1	284	300	17	IIGIAAAYISTFEGAGN	AII	GNN	0.06261	29.5
seq_1	223	239	17	NKVSTLFVAPQCAAYHV	LNK	HVG	0.06261	29.53
seq_1	224	239	16	KVSTLFVAPQCAAYHV	NKV	HVG	0.06259	29.56
seq_1	295	311	17	FEGAGNNMRLTFAAYTV	TFE	TVT	0.06247	29.59
seq_1	75	95	21	GGVDNAKYGPGPGGPGPGVVK	FGG	VKT	0.06246	29.62
seq_1	128	142	15	AYSNGLNDWNYPISS	AAY	SSE	0.06215	29.65
seq_1	9	21	13	AAAKEFAASLQGD	EAA	GDD	0.06214	29.68
seq_1	195	207	13	SQAVAAYMLQQYT	LSQ	YTL	0.06204	29.71
seq_1	52	69	18	SSASQDGPGPGNSPDAAT	GSS	ATG	0.06203	29.74
seq_1	285	300	16	IGIAAAYISTFEGAGN	IIG	GNN	0.06201	29.77
seq_1	199	213	15	AAYMLQQYTLLLIYL	VAA	YLS	0.06198	29.79
seq_1	210	226	17	LIYLSVAAAYPSLNKVS	LLI	VST	0.06157	29.82
seq_1	100	118	19	FPVTNGQEGKTSKGPGPGP	AFP	GPY	0.06156	29.85
seq_1	5	19	15	ALSEAAAKEFAASLQ	HAL	LQG	0.06134	29.88
seq_1	129	142	14	YSNGLNDWNYPISS	AYS	SSE	0.06114	29.91
seq_1	197	214	18	AVAAYMLQQYTLLLIYLS	QAV	LSV	0.0611	29.94
seq_1	289	307	19	AAYISTFEGAGNNMRLTFA	AAA	FAA	0.061	29.97
seq_1	127	143	17	AAYSNGLNDWNYPISSE	FAA	SES	0.06097	30
seq_1	72	89	18	IIFGGVDNAKYGPGPGGP	QII	GPG	0.06091	30.03
seq_1	136	152	17	WNYPISSESAAYLVTYQ	DWN	YQN	0.0609	30.06
seq_1	79	98	20	NAKYGPGPGGPGPGVVKTPK	DNA	PKA	0.0606	30.09
seq_1	64	82	19	SPDAATGQIIFGGVDNAKY	NSP	KYG	0.0605	30.12
seq_1	257	270	14	FLKNIFIALAIALL	MFL	LLA	0.0605	30.15
seq_1	272	288	17	AYNNMRLTFGAAIIGIA	AAY	IAA	0.06049	30.18
seq_1	76	95	20	GVDNAKYGPGPGGPGPGVVK	GGV	VKT	0.06029	30.21
seq_1	275	290	16	NMRLTFGAAIIGIAAA	NNM	AAY	0.06027	30.23
seq_1	152	168	17	QNVPAGYRPFVAAYMLL	YQN	LLQ	0.06025	30.26
seq_1	257	269	13	FLKNIFIALAIAL	MFL	ALL	0.06007	30.29
seq_1	247	263	17	DWNYPVAAYMFLKNIFI	NDW	FIA	0.06003	30.32
seq_1	214	227	14	SVAAAYPSLNKVST	LSV	STL	0.05991	30.35
seq_1	16	30	15	ASLQGDDGQPYDKCQ	AAS	CQL	0.05984	30.38
seq_1	256	268	13	MFLKNIFIALAIA	YMF	IAL	0.05966	30.41
seq_1	190	206	17	ILPSLSQAVAAYMLQQY	RIL	QYT	0.05952	30.44
seq_1	243	255	13	KGLNDWNYPVAAY	TKG	AYM	0.05943	30.47
seq_1	151	165	15	YQNVPAGYRPFVAAY	TYQ	AYM	0.05936	30.5
seq_1	153	170	18	NVPAGYRPFVAAYMLLQF	QNV	QFL	0.05932	30.53
seq_1	42	54	13	KQKGTYDPSGSSA	CKQ	SAS	0.05863	30.56
seq_1	216	232	17	AAAYPSLNKVSTLFVAP	VAA	APQ	0.05844	30.59
seq_1	296	309	14	EGAGNNMRLTFAAY	FEG	AYT	0.05837	30.62
seq_1	2	14	13	PPHALSEAAAKEF	APP	EFA	0.05832	30.65
seq_1	193	207	15	SLSQAVAAYMLQQYT	PSL	YTL	0.05828	30.67
seq_1	70	82	13	GQIIFGGVDNAKY	TGQ	KYG	0.05817	30.7
seq_1	94	110	17	VKTPKAFPVTNGQEGKT	VVK	KTS	0.0581	30.73
seq_1	183	195	13	YRILLSRILPSLS	AYR	LSQ	0.05803	30.76
seq_1	58	79	22	GPGPGNSPDAATGQIIFGGVDN	DGP	DNA	0.05787	30.79
seq_1	31	45	15	LLGPGPGADFCKQKG	QLL	KGT	0.05784	30.82
seq_1	135	153	19	DWNYPISSESAAYLVTYQN	NDW	QNV	0.05778	30.85
seq_1	99	115	17	AFPVTNGQEGKTSKGPG	KAF	PGP	0.05763	30.88
seq_1	117	129	13	GPYDKCQLLFAAY	PGP	AYS	0.0576	30.91
seq_1	118	131	14	PYDKCQLLFAAYSN	GPY	SNG	0.05752	30.94
seq_1	54	71	18	ASQDGPGPGNSPDAATGQ	SAS	GQI	0.05747	30.97
seq_1	168	183	16	LQFLLLSLCVSVAAAY	LLQ	AYR	0.05742	31
seq_1	43	57	15	QKGTYDPSGSSASQD	KQK	QDG	0.05735	31.03
seq_1	262	274	13	FIALAIALLAAYN	IFI	YNN	0.0573	31.06
seq_1	280	295	16	FGAAIIGIAAAYISTF	TFG	TFE	0.05717	31.09
seq_1	48	68	21	DPSGSSASQDGPGPGNSPDAA	YDP	AAT	0.05703	31.11
seq_1	66	78	13	DAATGQIIFGGVD	PDA	VDN	0.05697	31.14
seq_1	19	31	13	QGDDGQPYDKCQL	LQG	QLL	0.05694	31.17
seq_1	196	209	14	QAVAAYMLQQYTLL	SQA	LLL	0.05692	31.2
seq_1	5	20	16	ALSEAAAKEFAASLQG	HAL	QGD	0.05685	31.23
seq_1	147	160	14	YLVTYQNVPAGYRP	AYL	RPF	0.0568	31.26
seq_1	74	92	19	FGGVDNAKYGPGPGGPGPG	IFG	PGV	0.05679	31.29
seq_1	96	115	20	TPKAFPVTNGQEGKTSKGPG	KTP	PGP	0.05676	31.32
seq_1	63	80	18	NSPDAATGQIIFGGVDNA	GNS	NAK	0.05673	31.35
seq_1	294	310	17	TFEGAGNNMRLTFAAYT	STF	YTV	0.05671	31.38
seq_1	261	273	13	IFIALAIALLAAY	NIF	AYN	0.05658	31.41
seq_1	197	211	15	AVAAYMLQQYTLLLI	QAV	LIY	0.05651	31.44
seq_1	200	213	14	AYMLQQYTLLLIYL	AAY	YLS	0.05648	31.47
seq_1	303	317	15	RLTFAAYTVTAPPGG	MRL	GGT	0.05635	31.5
seq_1	181	199	19	AAYRILLSRILPSLSQAVA	AAA	VAA	0.05618	31.52
seq_1	198	216	19	VAAYMLQQYTLLLIYLSVA	AVA	VAA	0.05618	31.52
seq_1	69	87	19	TGQIIFGGVDNAKYGPGPG	ATG	PGG	0.05594	31.58
seq_1	32	50	19	LGPGPGADFCKQKGTYDPS	LLG	PSG	0.05594	31.61
seq_1	290	307	18	AYISTFEGAGNNMRLTFA	AAY	FAA	0.05593	31.64
seq_1	8	26	19	EAAAKEFAASLQGDDGQPY	SEA	PYD	0.05589	31.67
seq_1	207	220	14	TLLLIYLSVAAAYP	YTL	YPS	0.05589	31.7
seq_1	127	144	18	AAYSNGLNDWNYPISSES	FAA	ESA	0.05589	31.73
seq_1	264	277	14	ALAIALLAAYNNMR	IAL	MRL	0.05586	31.76
seq_1	206	223	18	YTLLLIYLSVAAAYPSLN	QYT	LNK	0.05585	31.79
seq_1	266	282	17	AIALLAAYNNMRLTFGA	LAI	GAA	0.0558	31.82
seq_1	154	173	20	VPAGYRPFVAAYMLLQFLLL	NVP	LLS	0.05578	31.85
seq_1	194	206	13	LSQAVAAYMLQQY	SLS	QYT	0.05566	31.88
seq_1	69	85	17	TGQIIFGGVDNAKYGPG	ATG	PGP	0.05559	31.91
seq_1	35	47	13	GPGADFCKQKGTY	PGP	TYD	0.05556	31.94
seq_1	258	275	18	LKNIFIALAIALLAAYNN	FLK	NNM	0.05555	31.96
seq_1	211	223	13	IYLSVAAAYPSLN	LIY	LNK	0.05548	31.99
seq_1	107	124	18	EGKTSKGPGPGPYDKCQL	QEG	QLL	0.05527	32.02
seq_1	144	159	16	SAAYLVTYQNVPAGYR	ESA	YRP	0.05523	32.05
seq_1	235	253	19	AAYHVGITKGLNDWNYPVA	CAA	VAA	0.05522	32.08
seq_1	282	295	14	AAIIGIAAAYISTF	GAA	TFE	0.0549	32.11
seq_1	99	111	13	AFPVTNGQEGKTS	KAF	TSK	0.05472	32.14
seq_1	266	278	13	AIALLAAYNNMRL	LAI	RLT	0.05472	32.14
seq_1	189	203	15	RILPSLSQAVAAYML	SRI	MLQ	0.05454	32.2
seq_1	174	187	14	SLCVSVAAAYRILL	LSL	LLS	0.05452	32.23
seq_1	66	80	15	DAATGQIIFGGVDNA	PDA	NAK	0.05447	32.26
seq_1	179	197	19	VAAAYRILLSRILPSLSQA	SVA	QAV	0.05436	32.29
seq_1	74	86	13	FGGVDNAKYGPGP	IFG	GPG	0.0542	32.32
seq_1	253	269	17	AAYMFLKNIFIALAIAL	VAA	ALL	0.05415	32.35
seq_1	310	325	16	TVTAPPGGTDTVIIRE	YTV	REP	0.0541	32.38
seq_1	147	161	15	YLVTYQNVPAGYRPF	AYL	PFV	0.05408	32.4
seq_1	211	226	16	IYLSVAAAYPSLNKVS	LIY	VST	0.05406	32.43
seq_1	283	295	13	AIIGIAAAYISTF	AAI	TFE	0.05397	32.46
seq_1	237	254	18	YHVGITKGLNDWNYPVAA	AYH	AAY	0.05368	32.49
seq_1	143	161	19	ESAAYLVTYQNVPAGYRPF	SES	PFV	0.05368	32.52
seq_1	278	292	15	LTFGAAIIGIAAAYI	RLT	YIS	0.05362	32.55
seq_1	26	39	14	YDKCQLLGPGPGAD	PYD	ADF	0.05357	32.58
seq_1	85	100	16	GPGGPGPGVVKTPKAF	PGP	AFP	0.05345	32.61
seq_1	249	263	15	NYPVAAYMFLKNIFI	WNY	FIA	0.05343	32.64
seq_1	284	298	15	IIGIAAAYISTFEGA	AII	GAG	0.05335	32.67
seq_1	220	236	17	PSLNKVSTLFVAPQCAA	YPS	AAY	0.05329	32.7
seq_1	255	268	14	YMFLKNIFIALAIA	AYM	IAL	0.05316	32.73
seq_1	181	198	18	AAYRILLSRILPSLSQAV	AAA	AVA	0.05314	32.76
seq_1	115	132	18	GPGPYDKCQLLFAAYSNG	PGP	NGL	0.05308	32.79
seq_1	269	284	16	LLAAYNNMRLTFGAAI	ALL	AII	0.05305	32.82
seq_1	194	210	17	LSQAVAAYMLQQYTLLL	SLS	LLI	0.05294	32.84
seq_1	95	112	18	KTPKAFPVTNGQEGKTSK	VKT	SKG	0.05287	32.87
seq_1	62	78	17	GNSPDAATGQIIFGGVD	PGN	VDN	0.05282	32.9
seq_1	102	114	13	VTNGQEGKTSKGP	PVT	GPG	0.05279	32.93
seq_1	78	93	16	DNAKYGPGPGGPGPGV	VDN	GVV	0.05279	32.96
seq_1	165	180	16	YMLLQFLLLSLCVSVA	AYM	VAA	0.05277	32.99
seq_1	201	216	16	YMLQQYTLLLIYLSVA	AYM	VAA	0.05277	32.99
seq_1	48	64	17	DPSGSSASQDGPGPGNS	YDP	NSP	0.05268	33.05
seq_1	9	28	20	AAAKEFAASLQGDDGQPYDK	EAA	DKC	0.05266	33.08
seq_1	18	34	17	LQGDDGQPYDKCQLLGP	SLQ	GPG	0.05264	33.11
seq_1	256	269	14	MFLKNIFIALAIAL	YMF	ALL	0.05251	33.14
seq_1	21	38	18	DDGQPYDKCQLLGPGPGA	GDD	GAD	0.05224	33.17
seq_1	19	35	17	QGDDGQPYDKCQLLGPG	LQG	PGP	0.05223	33.2
seq_1	170	183	14	FLLLSLCVSVAAAY	QFL	AYR	0.05212	33.23
seq_1	228	244	17	LFVAPQCAAYHVGITKG	TLF	KGL	0.05204	33.26
seq_1	283	300	18	AIIGIAAAYISTFEGAGN	AAI	GNN	0.05199	33.28
seq_1	169	184	16	QFLLLSLCVSVAAAYR	LQF	YRI	0.05197	33.31
seq_1	164	181	18	AYMLLQFLLLSLCVSVAA	AAY	AAA	0.0519	33.34
seq_1	200	217	18	AYMLQQYTLLLIYLSVAA	AAY	AAA	0.0519	33.34
seq_1	272	289	18	AYNNMRLTFGAAIIGIAA	AAY	AAA	0.0519	33.34
seq_1	187	201	15	LSRILPSLSQAVAAY	LLS	AYM	0.05177	33.43
seq_1	170	182	13	FLLLSLCVSVAAA	QFL	AAY	0.05159	33.46
seq_1	19	33	15	QGDDGQPYDKCQLLG	LQG	LGP	0.05154	33.49
seq_1	73	89	17	IFGGVDNAKYGPGPGGP	IIF	GPG	0.05153	33.52
seq_1	146	163	18	AYLVTYQNVPAGYRPFVA	AAY	VAA	0.05151	33.55
seq_1	163	180	18	AAYMLLQFLLLSLCVSVA	VAA	VAA	0.05151	33.55
seq_1	182	199	18	AYRILLSRILPSLSQAVA	AAY	VAA	0.05151	33.55
seq_1	199	216	18	AAYMLQQYTLLLIYLSVA	VAA	VAA	0.05151	33.55
seq_1	236	253	18	AYHVGITKGLNDWNYPVA	AAY	VAA	0.05151	33.55
seq_1	102	119	18	VTNGQEGKTSKGPGPGPY	PVT	PYD	0.05149	33.7
seq_1	111	123	13	SKGPGPGPYDKCQ	TSK	CQL	0.05135	33.72
seq_1	310	323	14	TVTAPPGGTDTVII	YTV	IIR	0.05135	33.75
seq_1	140	157	18	ISSESAAYLVTYQNVPAG	PIS	AGY	0.05125	33.78
seq_1	190	203	14	ILPSLSQAVAAYML	RIL	MLQ	0.05121	33.81
seq_1	307	322	16	AAYTVTAPPGGTDTVI	FAA	VII	0.05119	33.84
seq_1	216	228	13	AAAYPSLNKVSTL	VAA	TLF	0.05119	33.87
seq_1	117	134	18	GPYDKCQLLFAAYSNGLN	PGP	LND	0.05113	33.9
seq_1	155	170	16	PAGYRPFVAAYMLLQF	VPA	QFL	0.05111	33.93
seq_1	216	229	14	AAAYPSLNKVSTLF	VAA	LFV	0.05108	33.96
seq_1	207	223	17	TLLLIYLSVAAAYPSLN	YTL	LNK	0.05093	33.99
seq_1	182	198	17	AYRILLSRILPSLSQAV	AAY	AVA	0.05091	34.02
seq_1	4	20	17	HALSEAAAKEFAASLQG	PHA	QGD	0.05086	34.05
seq_1	44	61	18	KGTYDPSGSSASQDGPGP	QKG	GPG	0.05085	34.08
seq_1	275	288	14	NMRLTFGAAIIGIA	NNM	IAA	0.05083	34.11
seq_1	246	264	19	NDWNYPVAAYMFLKNIFIA	LND	IAL	0.05083	34.13
seq_1	64	84	21	SPDAATGQIIFGGVDNAKYGP	NSP	GPG	0.05074	34.16
seq_1	179	191	13	VAAAYRILLSRIL	SVA	ILP	0.05052	34.19
seq_1	77	98	22	VDNAKYGPGPGGPGPGVVKTPK	GVD	PKA	0.05039	34.22
seq_1	242	255	14	TKGLNDWNYPVAAY	ITK	AYM	0.05039	34.25
seq_1	103	121	19	TNGQEGKTSKGPGPGPYDK	VTN	DKC	0.05027	34.28
seq_1	254	266	13	AYMFLKNIFIALA	AAY	LAI	0.05022	34.31
seq_1	304	318	15	LTFAAYTVTAPPGGT	RLT	GTD	0.05019	34.34
seq_1	285	301	17	IGIAAAYISTFEGAGNN	IIG	NNM	0.05012	34.37
seq_1	273	290	18	YNNMRLTFGAAIIGIAAA	AYN	AAY	0.05011	34.4
seq_1	82	99	18	YGPGPGGPGPGVVKTPKA	KYG	KAF	0.05005	34.43
seq_1	311	323	13	VTAPPGGTDTVII	TVT	IIR	0.05001	34.46
seq_1	145	162	18	AAYLVTYQNVPAGYRPFV	SAA	FVA	0.05001	34.49
seq_1	93	110	18	VVKTPKAFPVTNGQEGKT	GVV	KTS	0.04997	34.52
seq_1	125	140	16	LFAAYSNGLNDWNYPI	LLF	PIS	0.04989	34.55
seq_1	297	316	20	GAGNNMRLTFAAYTVTAPPG	EGA	PGG	0.04984	34.57
seq_1	278	297	20	LTFGAAIIGIAAAYISTFEG	RLT	EGA	0.0498	34.6
seq_1	261	276	16	IFIALAIALLAAYNNM	NIF	NMR	0.04978	34.63
seq_1	90	108	19	GPGVVKTPKAFPVTNGQEG	PGP	EGK	0.04976	34.66
seq_1	177	191	15	VSVAAAYRILLSRIL	CVS	ILP	0.04974	34.69
seq_1	68	87	20	ATGQIIFGGVDNAKYGPGPG	AAT	PGG	0.04969	34.72
seq_1	4	16	13	HALSEAAAKEFAA	PHA	AAS	0.04968	34.75
seq_1	196	208	13	QAVAAYMLQQYTL	SQA	TLL	0.0496	34.78
seq_1	203	220	18	LQQYTLLLIYLSVAAAYP	MLQ	YPS	0.04948	34.81
seq_1	50	63	14	SGSSASQDGPGPGN	PSG	GNS	0.04948	34.84
seq_1	95	107	13	KTPKAFPVTNGQE	VKT	QEG	0.04948	34.87
seq_1	252	265	14	VAAYMFLKNIFIAL	PVA	ALA	0.0494	34.9
seq_1	62	79	18	GNSPDAATGQIIFGGVDN	PGN	DNA	0.04935	34.93
seq_1	188	203	16	SRILPSLSQAVAAYML	LSR	MLQ	0.04934	34.96
seq_1	128	145	18	AYSNGLNDWNYPISSESA	AAY	SAA	0.04932	34.99
seq_1	254	271	18	AYMFLKNIFIALAIALLA	AAY	LAA	0.04932	34.99
seq_1	272	285	14	AYNNMRLTFGAAII	AAY	IIG	0.04926	35.04
seq_1	308	321	14	AYTVTAPPGGTDTV	AAY	TVI	0.04926	35.04
seq_1	118	133	16	PYDKCQLLFAAYSNGL	GPY	GLN	0.04915	35.1
seq_1	288	300	13	AAAYISTFEGAGN	IAA	GNN	0.04909	35.13
seq_1	189	201	13	RILPSLSQAVAAY	SRI	AYM	0.04908	35.16
seq_1	60	79	20	GPGNSPDAATGQIIFGGVDN	PGP	DNA	0.04908	35.19
seq_1	49	66	18	PSGSSASQDGPGPGNSPD	DPS	PDA	0.04902	35.22
seq_1	240	255	16	GITKGLNDWNYPVAAY	VGI	AYM	0.049	35.25
seq_1	295	312	18	FEGAGNNMRLTFAAYTVT	TFE	VTA	0.04898	35.28
seq_1	174	188	15	SLCVSVAAAYRILLS	LSL	LSR	0.04894	35.31
seq_1	132	148	17	GLNDWNYPISSESAAYL	NGL	YLV	0.04887	35.34
seq_1	295	309	15	FEGAGNNMRLTFAAY	TFE	AYT	0.04877	35.37
seq_1	69	82	14	TGQIIFGGVDNAKY	ATG	KYG	0.04876	35.4
seq_1	271	284	14	AAYNNMRLTFGAAI	LAA	AII	0.04876	35.4
seq_1	185	201	17	ILLSRILPSLSQAVAAY	RIL	AYM	0.04869	35.45
seq_1	311	328	18	VTAPPGGTDTVIIREPPN	TVT	PNP	0.04855	35.48
seq_1	79	93	15	NAKYGPGPGGPGPGV	DNA	GVV	0.04855	35.51
seq_1	214	226	13	SVAAAYPSLNKVS	LSV	VST	0.04844	35.54
seq_1	195	212	18	SQAVAAYMLQQYTLLLIY	LSQ	IYL	0.04841	35.57
seq_1	67	82	16	AATGQIIFGGVDNAKY	DAA	KYG	0.0484	35.6
seq_1	231	251	21	APQCAAYHVGITKGLNDWNYP	VAP	YPV	0.04834	35.63
seq_1	259	277	19	KNIFIALAIALLAAYNNMR	LKN	MRL	0.04829	35.66
seq_1	153	165	13	NVPAGYRPFVAAY	QNV	AYM	0.04811	35.69
seq_1	130	147	18	SNGLNDWNYPISSESAAY	YSN	AYL	0.04799	35.72
seq_1	167	183	17	LLQFLLLSLCVSVAAAY	MLL	AYR	0.04797	35.75
seq_1	167	184	18	LLQFLLLSLCVSVAAAYR	MLL	YRI	0.04795	35.78
seq_1	103	115	13	TNGQEGKTSKGPG	VTN	PGP	0.04789	35.81
seq_1	108	127	20	GKTSKGPGPGPYDKCQLLFA	EGK	FAA	0.04784	35.84
seq_1	2	19	18	PPHALSEAAAKEFAASLQ	APP	LQG	0.04782	35.87
seq_1	192	204	13	PSLSQAVAAYMLQ	LPS	LQQ	0.04763	35.89
seq_1	85	102	18	GPGGPGPGVVKTPKAFPV	PGP	PVT	0.04759	35.92
seq_1	90	107	18	GPGVVKTPKAFPVTNGQE	PGP	QEG	0.04759	35.92
seq_1	205	219	15	QYTLLLIYLSVAAAY	QQY	AYP	0.04757	35.98
seq_1	204	221	18	QQYTLLLIYLSVAAAYPS	LQQ	PSL	0.04755	36.01
seq_1	279	297	19	TFGAAIIGIAAAYISTFEG	LTF	EGA	0.04748	36.04
seq_1	39	56	18	DFCKQKGTYDPSGSSASQ	ADF	SQD	0.04743	36.07
seq_1	72	92	21	IIFGGVDNAKYGPGPGGPGPG	QII	PGV	0.04738	36.1
seq_1	182	195	14	AYRILLSRILPSLS	AAY	LSQ	0.04736	36.13
seq_1	70	83	14	GQIIFGGVDNAKYG	TGQ	YGP	0.04731	36.16
seq_1	120	139	20	DKCQLLFAAYSNGLNDWNYP	YDK	YPI	0.04714	36.19
seq_1	277	291	15	RLTFGAAIIGIAAAY	MRL	AYI	0.04711	36.22
seq_1	180	195	16	AAAYRILLSRILPSLS	VAA	LSQ	0.04701	36.25
seq_1	214	229	16	SVAAAYPSLNKVSTLF	LSV	LFV	0.04692	36.28
seq_1	256	272	17	MFLKNIFIALAIALLAA	YMF	AAY	0.0469	36.3
seq_1	102	118	17	VTNGQEGKTSKGPGPGP	PVT	GPY	0.04687	36.33
seq_1	173	188	16	LSLCVSVAAAYRILLS	LLS	LSR	0.04683	36.36
seq_1	265	283	19	LAIALLAAYNNMRLTFGAA	ALA	AAI	0.04681	36.39
seq_1	24	44	21	QPYDKCQLLGPGPGADFCKQK	GQP	QKG	0.04678	36.42
seq_1	60	78	19	GPGNSPDAATGQIIFGGVD	PGP	VDN	0.04674	36.45
seq_1	126	142	17	FAAYSNGLNDWNYPISS	LFA	SSE	0.0467	36.48
seq_1	309	327	19	YTVTAPPGGTDTVIIREPP	AYT	PPN	0.04665	36.51
seq_1	80	93	14	AKYGPGPGGPGPGV	NAK	GVV	0.04657	36.54
seq_1	193	208	16	SLSQAVAAYMLQQYTL	PSL	TLL	0.04649	36.57
seq_1	110	123	14	TSKGPGPGPYDKCQ	KTS	CQL	0.04649	36.6
seq_1	192	207	16	PSLSQAVAAYMLQQYT	LPS	YTL	0.04646	36.63
seq_1	157	172	16	GYRPFVAAYMLLQFLL	AGY	LLL	0.04637	36.66
seq_1	78	98	21	DNAKYGPGPGGPGPGVVKTPK	VDN	PKA	0.04633	36.69
seq_1	206	222	17	YTLLLIYLSVAAAYPSL	QYT	SLN	0.04632	36.72
seq_1	263	281	19	IALAIALLAAYNNMRLTFG	FIA	FGA	0.04579	36.74
seq_1	197	216	20	AVAAYMLQQYTLLLIYLSVA	QAV	VAA	0.04562	36.77
seq_1	242	258	17	TKGLNDWNYPVAAYMFL	ITK	FLK	0.04555	36.8
seq_1	257	273	17	FLKNIFIALAIALLAAY	MFL	AYN	0.04555	36.8
seq_1	293	305	13	STFEGAGNNMRLT	IST	LTF	0.04553	36.86
seq_1	143	159	17	ESAAYLVTYQNVPAGYR	SES	YRP	0.04553	36.89
seq_1	31	43	13	LLGPGPGADFCKQ	QLL	KQK	0.04546	36.92
seq_1	247	265	19	DWNYPVAAYMFLKNIFIAL	NDW	ALA	0.04543	36.95
seq_1	129	146	18	YSNGLNDWNYPISSESAA	AYS	AAY	0.04539	36.98
seq_1	27	42	16	DKCQLLGPGPGADFCK	YDK	CKQ	0.04534	37.01
seq_1	210	222	13	LIYLSVAAAYPSL	LLI	SLN	0.04523	37.04
seq_1	73	85	13	IFGGVDNAKYGPG	IIF	PGP	0.04522	37.07
seq_1	131	143	13	NGLNDWNYPISSE	SNG	SES	0.04511	37.1
seq_1	202	214	13	MLQQYTLLLIYLS	YML	LSV	0.04509	37.13
seq_1	288	302	15	AAAYISTFEGAGNNM	IAA	NMR	0.04508	37.16
seq_1	221	238	18	SLNKVSTLFVAPQCAAYH	PSL	YHV	0.04498	37.18
seq_1	136	153	18	WNYPISSESAAYLVTYQN	DWN	QNV	0.04489	37.21
seq_1	220	232	13	PSLNKVSTLFVAP	YPS	APQ	0.04476	37.24
seq_1	245	262	18	LNDWNYPVAAYMFLKNIF	GLN	IFI	0.04472	37.27
seq_1	6	18	13	LSEAAAKEFAASL	ALS	SLQ	0.04465	37.3
seq_1	240	256	17	GITKGLNDWNYPVAAYM	VGI	YMF	0.04463	37.33
seq_1	288	304	17	AAAYISTFEGAGNNMRL	IAA	RLT	0.04463	37.33
seq_1	125	139	15	LFAAYSNGLNDWNYP	LLF	YPI	0.04463	37.39
seq_1	296	315	20	EGAGNNMRLTFAAYTVTAPP	FEG	PPG	0.0445	37.42
seq_1	142	158	17	SESAAYLVTYQNVPAGY	SSE	GYR	0.04443	37.45
seq_1	74	90	17	FGGVDNAKYGPGPGGPG	IFG	PGP	0.0441	37.48
seq_1	124	137	14	LLFAAYSNGLNDWN	QLL	WNY	0.04399	37.51
seq_1	142	160	19	SESAAYLVTYQNVPAGYRP	SSE	RPF	0.04398	37.54
seq_1	19	32	14	QGDDGQPYDKCQLL	LQG	LLG	0.04396	37.57
seq_1	68	85	18	ATGQIIFGGVDNAKYGPG	AAT	PGP	0.04393	37.6
seq_1	284	301	18	IIGIAAAYISTFEGAGNN	AII	NNM	0.04368	37.62
seq_1	294	309	16	TFEGAGNNMRLTFAAY	STF	AYT	0.04363	37.65
seq_1	49	65	17	PSGSSASQDGPGPGNSP	DPS	SPD	0.04362	37.68
seq_1	293	306	14	STFEGAGNNMRLTF	IST	TFA	0.04362	37.71
seq_1	191	209	19	LPSLSQAVAAYMLQQYTLL	ILP	LLL	0.04361	37.74
seq_1	165	178	14	YMLLQFLLLSLCVS	AYM	VSV	0.0434	37.77
seq_1	169	182	14	QFLLLSLCVSVAAA	LQF	AAY	0.0434	37.77
seq_1	190	207	18	ILPSLSQAVAAYMLQQYT	RIL	YTL	0.04339	37.83
seq_1	152	170	19	QNVPAGYRPFVAAYMLLQF	YQN	QFL	0.04335	37.86
seq_1	312	328	17	TAPPGGTDTVIIREPPN	VTA	PNP	0.04332	37.89
seq_1	15	30	16	AASLQGDDGQPYDKCQ	FAA	CQL	0.04327	37.92
seq_1	51	69	19	GSSASQDGPGPGNSPDAAT	SGS	ATG	0.04319	37.95
seq_1	16	32	17	ASLQGDDGQPYDKCQLL	AAS	LLG	0.04317	37.98
seq_1	206	219	14	YTLLLIYLSVAAAY	QYT	AYP	0.04312	38.01
seq_1	252	264	13	VAAYMFLKNIFIA	PVA	IAL	0.04312	38.04
seq_1	309	323	15	YTVTAPPGGTDTVII	AYT	IIR	0.04309	38.06
seq_1	107	123	17	EGKTSKGPGPGPYDKCQ	QEG	CQL	0.04308	38.09
seq_1	253	267	15	AAYMFLKNIFIALAI	VAA	AIA	0.04308	38.12
seq_1	308	322	15	AYTVTAPPGGTDTVI	AAY	VII	0.04308	38.12
seq_1	269	285	17	LLAAYNNMRLTFGAAII	ALL	IIG	0.04306	38.18
seq_1	147	163	17	YLVTYQNVPAGYRPFVA	AYL	VAA	0.04285	38.21
seq_1	172	186	15	LLSLCVSVAAAYRIL	LLL	ILL	0.04285	38.24
seq_1	203	215	13	LQQYTLLLIYLSV	MLQ	SVA	0.04278	38.27
seq_1	135	151	17	DWNYPISSESAAYLVTY	NDW	TYQ	0.04274	38.3
seq_1	96	116	21	TPKAFPVTNGQEGKTSKGPGP	KTP	GPG	0.04272	38.33
seq_1	287	304	18	IAAAYISTFEGAGNNMRL	GIA	RLT	0.04268	38.36
seq_1	260	276	17	NIFIALAIALLAAYNNM	KNI	NMR	0.04252	38.39
seq_1	226	243	18	STLFVAPQCAAYHVGITK	VST	TKG	0.04248	38.42
seq_1	225	243	19	VSTLFVAPQCAAYHVGITK	KVS	TKG	0.04243	38.45
seq_1	193	206	14	SLSQAVAAYMLQQY	PSL	QYT	0.04239	38.48
seq_1	241	258	18	ITKGLNDWNYPVAAYMFL	GIT	FLK	0.04236	38.5
seq_1	276	288	13	MRLTFGAAIIGIA	NMR	IAA	0.04234	38.53
seq_1	262	276	15	FIALAIALLAAYNNM	IFI	NMR	0.04228	38.56
seq_1	244	256	13	GLNDWNYPVAAYM	KGL	YMF	0.04224	38.59
seq_1	149	165	17	VTYQNVPAGYRPFVAAY	LVT	AYM	0.04212	38.62
seq_1	248	263	16	WNYPVAAYMFLKNIFI	DWN	FIA	0.04206	38.65
seq_1	132	150	19	GLNDWNYPISSESAAYLVT	NGL	VTY	0.04204	38.68
seq_1	271	288	18	AAYNNMRLTFGAAIIGIA	LAA	IAA	0.04195	38.71
seq_1	94	112	19	VKTPKAFPVTNGQEGKTSK	VVK	SKG	0.0419	38.74
seq_1	262	278	17	FIALAIALLAAYNNMRL	IFI	RLT	0.04185	38.77
seq_1	23	40	18	GQPYDKCQLLGPGPGADF	DGQ	DFC	0.04184	38.8
seq_1	157	174	18	GYRPFVAAYMLLQFLLLS	AGY	LSL	0.04172	38.83
seq_1	241	260	20	ITKGLNDWNYPVAAYMFLKN	GIT	KNI	0.04155	38.86
seq_1	252	268	17	VAAYMFLKNIFIALAIA	PVA	IAL	0.04151	38.89
seq_1	85	103	19	GPGGPGPGVVKTPKAFPVT	PGP	VTN	0.0415	38.91
seq_1	198	211	14	VAAYMLQQYTLLLI	AVA	LIY	0.04148	38.94
seq_1	123	139	17	QLLFAAYSNGLNDWNYP	CQL	YPI	0.04146	38.97
seq_1	113	133	21	GPGPGPYDKCQLLFAAYSNGL	KGP	GLN	0.04144	39
seq_1	100	121	22	FPVTNGQEGKTSKGPGPGPYDK	AFP	DKC	0.04138	39.03
seq_1	187	204	18	LSRILPSLSQAVAAYMLQ	LLS	LQQ	0.0412	39.06
seq_1	162	180	19	VAAYMLLQFLLLSLCVSVA	FVA	VAA	0.04115	39.09
seq_1	18	32	15	LQGDDGQPYDKCQLL	SLQ	LLG	0.04108	39.12
seq_1	83	104	22	GPGPGGPGPGVVKTPKAFPVTN	YGP	TNG	0.04104	39.15
seq_1	192	206	15	PSLSQAVAAYMLQQY	LPS	QYT	0.04099	39.18
seq_1	219	240	22	YPSLNKVSTLFVAPQCAAYHVG	AYP	VGI	0.04096	39.21
seq_1	80	97	18	AKYGPGPGGPGPGVVKTP	NAK	TPK	0.04092	39.24
seq_1	229	245	17	FVAPQCAAYHVGITKGL	LFV	GLN	0.04088	39.27
seq_1	294	306	13	TFEGAGNNMRLTF	STF	TFA	0.04086	39.3
seq_1	273	285	13	YNNMRLTFGAAII	AYN	IIG	0.04081	39.33
seq_1	124	139	16	LLFAAYSNGLNDWNYP	QLL	YPI	0.04071	39.35
seq_1	134	152	19	NDWNYPISSESAAYLVTYQ	LND	YQN	0.04065	39.38
seq_1	303	320	18	RLTFAAYTVTAPPGGTDT	MRL	DTV	0.04064	39.41
seq_1	92	108	17	GVVKTPKAFPVTNGQEG	PGV	EGK	0.04064	39.44
seq_1	297	309	13	GAGNNMRLTFAAY	EGA	AYT	0.04059	39.47
seq_1	185	202	18	ILLSRILPSLSQAVAAYM	RIL	YML	0.04054	39.5
seq_1	93	112	20	VVKTPKAFPVTNGQEGKTSK	GVV	SKG	0.04051	39.53
seq_1	7	25	19	SEAAAKEFAASLQGDDGQP	LSE	QPY	0.04036	39.56
seq_1	256	270	15	MFLKNIFIALAIALL	YMF	LLA	0.04034	39.59
seq_1	95	111	17	KTPKAFPVTNGQEGKTS	VKT	TSK	0.04032	39.62
seq_1	92	106	15	GVVKTPKAFPVTNGQ	PGV	GQE	0.04028	39.65
seq_1	210	225	16	LIYLSVAAAYPSLNKV	LLI	KVS	0.04027	39.68
seq_1	180	197	18	AAAYRILLSRILPSLSQA	VAA	QAV	0.04015	39.71
seq_1	33	52	20	GPGPGADFCKQKGTYDPSGS	LGP	GSS	0.04012	39.74
seq_1	182	194	13	AYRILLSRILPSL	AAY	SLS	0.04009	39.77
seq_1	218	230	13	AYPSLNKVSTLFV	AAY	FVA	0.04009	39.77
seq_1	43	59	17	QKGTYDPSGSSASQDGP	KQK	GPG	0.03993	39.82
seq_1	118	134	17	PYDKCQLLFAAYSNGLN	GPY	LND	0.0398	39.85
seq_1	109	123	15	KTSKGPGPGPYDKCQ	GKT	CQL	0.03978	39.88
seq_1	242	260	19	TKGLNDWNYPVAAYMFLKN	ITK	KNI	0.03975	39.91
seq_1	18	33	16	LQGDDGQPYDKCQLLG	SLQ	LGP	0.0397	39.94
seq_1	99	116	18	AFPVTNGQEGKTSKGPGP	KAF	GPG	0.03969	39.97
seq_1	108	125	18	GKTSKGPGPGPYDKCQLL	EGK	LLF	0.03966	40
seq_1	312	325	14	TAPPGGTDTVIIRE	VTA	REP	0.03965	40.03
seq_1	25	40	16	PYDKCQLLGPGPGADF	QPY	DFC	0.03963	40.06
seq_1	42	59	18	KQKGTYDPSGSSASQDGP	CKQ	GPG	0.03958	40.09
seq_1	38	57	20	ADFCKQKGTYDPSGSSASQD	GAD	QDG	0.03943	40.12
seq_1	127	145	19	AAYSNGLNDWNYPISSESA	FAA	SAA	0.0394	40.15
seq_1	208	222	15	LLLIYLSVAAAYPSL	TLL	SLN	0.03939	40.18
seq_1	306	322	17	FAAYTVTAPPGGTDTVI	TFA	VII	0.03933	40.21
seq_1	208	224	17	LLLIYLSVAAAYPSLNK	TLL	NKV	0.03928	40.23
seq_1	254	267	14	AYMFLKNIFIALAI	AAY	AIA	0.03926	40.26
seq_1	308	323	16	AYTVTAPPGGTDTVII	AAY	IIR	0.03922	40.29
seq_1	239	255	17	VGITKGLNDWNYPVAAY	HVG	AYM	0.03922	40.32
seq_1	63	77	15	NSPDAATGQIIFGGV	GNS	GVD	0.03912	40.35
seq_1	309	322	14	YTVTAPPGGTDTVI	AYT	VII	0.03901	40.38
seq_1	164	179	16	AYMLLQFLLLSLCVSV	AAY	SVA	0.03897	40.41
seq_1	200	215	16	AYMLQQYTLLLIYLSV	AAY	SVA	0.03897	40.41
seq_1	118	130	13	PYDKCQLLFAAYS	GPY	YSN	0.03886	40.47
seq_1	5	17	13	ALSEAAAKEFAAS	HAL	ASL	0.03879	40.5
seq_1	212	226	15	YLSVAAAYPSLNKVS	IYL	VST	0.03876	40.53
seq_1	103	120	18	TNGQEGKTSKGPGPGPYD	VTN	YDK	0.03874	40.56
seq_1	146	162	17	AYLVTYQNVPAGYRPFV	AAY	FVA	0.0386	40.59
seq_1	17	32	16	SLQGDDGQPYDKCQLL	ASL	LLG	0.03852	40.62
seq_1	67	84	18	AATGQIIFGGVDNAKYGP	DAA	GPG	0.03829	40.65
seq_1	69	86	18	TGQIIFGGVDNAKYGPGP	ATG	GPG	0.03829	40.65
seq_1	137	151	15	NYPISSESAAYLVTY	WNY	TYQ	0.03804	40.7
seq_1	92	104	13	GVVKTPKAFPVTN	PGV	TNG	0.038	40.73
seq_1	268	281	14	ALLAAYNNMRLTFG	IAL	FGA	0.038	40.76
seq_1	208	220	13	LLLIYLSVAAAYP	TLL	YPS	0.03797	40.79
seq_1	258	277	20	LKNIFIALAIALLAAYNNMR	FLK	MRL	0.03796	40.82
seq_1	241	257	17	ITKGLNDWNYPVAAYMF	GIT	MFL	0.03794	40.85
seq_1	283	301	19	AIIGIAAAYISTFEGAGNN	AAI	NNM	0.03791	40.88
seq_1	254	270	17	AYMFLKNIFIALAIALL	AAY	LLA	0.03791	40.91
seq_1	302	317	16	MRLTFAAYTVTAPPGG	NMR	GGT	0.03789	40.94
seq_1	33	53	21	GPGPGADFCKQKGTYDPSGSS	LGP	SSA	0.03789	40.97
seq_1	49	63	15	PSGSSASQDGPGPGN	DPS	GNS	0.03786	41
seq_1	161	175	15	FVAAYMLLQFLLLSL	PFV	SLC	0.03786	41
seq_1	20	38	19	GDDGQPYDKCQLLGPGPGA	QGD	GAD	0.03776	41.06
seq_1	131	147	17	NGLNDWNYPISSESAAY	SNG	AYL	0.03773	41.09
seq_1	9	27	19	AAAKEFAASLQGDDGQPYD	EAA	YDK	0.03772	41.11
seq_1	280	299	20	FGAAIIGIAAAYISTFEGAG	TFG	AGN	0.03771	41.14
seq_1	267	280	14	IALLAAYNNMRLTF	AIA	TFG	0.03769	41.17
seq_1	271	289	19	AAYNNMRLTFGAAIIGIAA	LAA	AAA	0.03762	41.2
seq_1	250	271	22	YPVAAYMFLKNIFIALAIALLA	NYP	LAA	0.03754	41.23
seq_1	18	37	20	LQGDDGQPYDKCQLLGPGPG	SLQ	PGA	0.03747	41.26
seq_1	204	220	17	QQYTLLLIYLSVAAAYP	LQQ	YPS	0.0374	41.29
seq_1	144	163	20	SAAYLVTYQNVPAGYRPFVA	ESA	VAA	0.03731	41.32
seq_1	145	164	20	AAYLVTYQNVPAGYRPFVAA	SAA	AAY	0.03724	41.35
seq_1	169	181	13	QFLLLSLCVSVAA	LQF	AAA	0.03724	41.38
seq_1	252	266	15	VAAYMFLKNIFIALA	PVA	LAI	0.03719	41.41
seq_1	109	127	19	KTSKGPGPGPYDKCQLLFA	GKT	FAA	0.03716	41.44
seq_1	171	185	15	LLLSLCVSVAAAYRI	FLL	RIL	0.03716	41.47
seq_1	68	83	16	ATGQIIFGGVDNAKYG	AAT	YGP	0.03715	41.5
seq_1	49	61	13	PSGSSASQDGPGP	DPS	GPG	0.03714	41.52
seq_1	120	140	21	DKCQLLFAAYSNGLNDWNYPI	YDK	PIS	0.03705	41.55
seq_1	198	217	20	VAAYMLQQYTLLLIYLSVAA	AVA	AAA	0.03703	41.58
seq_1	163	175	13	AAYMLLQFLLLSL	VAA	SLC	0.03702	41.61
seq_1	305	317	13	TFAAYTVTAPPGG	LTF	GGT	0.03675	41.64
seq_1	73	92	20	IFGGVDNAKYGPGPGGPGPG	IIF	PGV	0.03668	41.67
seq_1	2	18	17	PPHALSEAAAKEFAASL	APP	SLQ	0.03665	41.7
seq_1	213	229	17	LSVAAAYPSLNKVSTLF	YLS	LFV	0.03665	41.7
seq_1	207	222	16	TLLLIYLSVAAAYPSL	YTL	SLN	0.03646	41.76
seq_1	159	180	22	RPFVAAYMLLQFLLLSLCVSVA	YRP	VAA	0.0364	41.79
seq_1	72	88	17	IIFGGVDNAKYGPGPGG	QII	GGP	0.0364	41.82
seq_1	151	169	19	YQNVPAGYRPFVAAYMLLQ	TYQ	LQF	0.03639	41.85
seq_1	214	233	20	SVAAAYPSLNKVSTLFVAPQ	LSV	PQC	0.03637	41.88
seq_1	4	18	15	HALSEAAAKEFAASL	PHA	SLQ	0.03631	41.91
seq_1	221	237	17	SLNKVSTLFVAPQCAAY	PSL	AYH	0.03628	41.94
seq_1	171	183	13	LLLSLCVSVAAAY	FLL	AYR	0.03623	41.96
seq_1	166	179	14	MLLQFLLLSLCVSV	YML	SVA	0.03615	41.99
seq_1	202	215	14	MLQQYTLLLIYLSV	YML	SVA	0.03615	41.99
seq_1	76	88	13	GVDNAKYGPGPGG	GGV	GGP	0.03614	42.05
seq_1	225	241	17	VSTLFVAPQCAAYHVGI	KVS	GIT	0.03605	42.08
seq_1	247	261	15	DWNYPVAAYMFLKNI	NDW	NIF	0.03601	42.11
seq_1	19	36	18	QGDDGQPYDKCQLLGPGP	LQG	GPG	0.03598	42.14
seq_1	294	311	18	TFEGAGNNMRLTFAAYTV	STF	TVT	0.03596	42.17
seq_1	165	181	17	YMLLQFLLLSLCVSVAA	AYM	AAA	0.03585	42.2
seq_1	201	217	17	YMLQQYTLLLIYLSVAA	AYM	AAA	0.03585	42.2
seq_1	110	128	19	TSKGPGPGPYDKCQLLFAA	KTS	AAY	0.03583	42.26
seq_1	227	243	17	TLFVAPQCAAYHVGITK	STL	TKG	0.03576	42.29
seq_1	214	230	17	SVAAAYPSLNKVSTLFV	LSV	FVA	0.03572	42.32
seq_1	255	269	15	YMFLKNIFIALAIAL	AYM	ALL	0.03569	42.35
seq_1	112	129	18	KGPGPGPYDKCQLLFAAY	SKG	AYS	0.03568	42.38
seq_1	11	24	14	AKEFAASLQGDDGQ	AAK	GQP	0.03565	42.4
seq_1	123	136	14	QLLFAAYSNGLNDW	CQL	DWN	0.03548	42.43
seq_1	157	173	17	GYRPFVAAYMLLQFLLL	AGY	LLS	0.03547	42.46
seq_1	10	24	15	AAKEFAASLQGDDGQ	AAA	GQP	0.03547	42.49
seq_1	310	322	13	TVTAPPGGTDTVI	YTV	VII	0.03546	42.52
seq_1	48	69	22	DPSGSSASQDGPGPGNSPDAAT	YDP	ATG	0.03543	42.55
seq_1	270	285	16	LAAYNNMRLTFGAAII	LLA	IIG	0.03537	42.58
seq_1	248	265	18	WNYPVAAYMFLKNIFIAL	DWN	ALA	0.03529	42.61
seq_1	242	257	16	TKGLNDWNYPVAAYMF	ITK	MFL	0.03521	42.64
seq_1	149	166	18	VTYQNVPAGYRPFVAAYM	LVT	YML	0.03507	42.67
seq_1	92	107	16	GVVKTPKAFPVTNGQE	PGV	QEG	0.03506	42.7
seq_1	135	149	15	DWNYPISSESAAYLV	NDW	LVT	0.03502	42.73
seq_1	178	194	17	SVAAAYRILLSRILPSL	VSV	SLS	0.03499	42.76
seq_1	257	274	18	FLKNIFIALAIALLAAYN	MFL	YNN	0.03494	42.79
seq_1	43	55	13	QKGTYDPSGSSAS	KQK	ASQ	0.03487	42.82
seq_1	203	219	17	LQQYTLLLIYLSVAAAY	MLQ	AYP	0.03482	42.84
seq_1	8	28	21	EAAAKEFAASLQGDDGQPYDK	SEA	DKC	0.03477	42.87
seq_1	52	70	19	SSASQDGPGPGNSPDAATG	GSS	TGQ	0.03476	42.9
seq_1	307	323	17	AAYTVTAPPGGTDTVII	FAA	IIR	0.03474	42.93
seq_1	109	125	17	KTSKGPGPGPYDKCQLL	GKT	LLF	0.03463	42.96
seq_1	84	98	15	PGPGGPGPGVVKTPK	GPG	PKA	0.03447	42.99
seq_1	267	284	18	IALLAAYNNMRLTFGAAI	AIA	AII	0.03427	43.02
seq_1	173	185	13	LSLCVSVAAAYRI	LLS	RIL	0.03424	43.05
seq_1	205	223	19	QYTLLLIYLSVAAAYPSLN	QQY	LNK	0.03414	43.08
seq_1	255	271	17	YMFLKNIFIALAIALLA	AYM	LAA	0.03407	43.11
seq_1	219	235	17	YPSLNKVSTLFVAPQCA	AYP	CAA	0.03405	43.14
seq_1	309	321	13	YTVTAPPGGTDTV	AYT	TVI	0.03403	43.17
seq_1	270	282	13	LAAYNNMRLTFGA	LLA	GAA	0.03394	43.2
seq_1	124	140	17	LLFAAYSNGLNDWNYPI	QLL	PIS	0.03392	43.23
seq_1	224	242	19	KVSTLFVAPQCAAYHVGIT	NKV	ITK	0.03392	43.26
seq_1	100	120	21	FPVTNGQEGKTSKGPGPGPYD	AFP	YDK	0.03387	43.28
seq_1	245	257	13	LNDWNYPVAAYMF	GLN	MFL	0.03387	43.31
seq_1	137	155	19	NYPISSESAAYLVTYQNVP	WNY	VPA	0.03385	43.34
seq_1	53	70	18	SASQDGPGPGNSPDAATG	SSA	TGQ	0.03379	43.37
seq_1	119	132	14	YDKCQLLFAAYSNG	PYD	NGL	0.03377	43.4
seq_1	110	126	17	TSKGPGPGPYDKCQLLF	KTS	LFA	0.03373	43.43
seq_1	75	94	20	GGVDNAKYGPGPGGPGPGVV	FGG	VVK	0.03369	43.46
seq_1	134	153	20	NDWNYPISSESAAYLVTYQN	LND	QNV	0.03368	43.49
seq_1	189	206	18	RILPSLSQAVAAYMLQQY	SRI	QYT	0.03362	43.52
seq_1	170	185	16	FLLLSLCVSVAAAYRI	QFL	RIL	0.03361	43.55
seq_1	289	306	18	AAYISTFEGAGNNMRLTF	AAA	TFA	0.03361	43.58
seq_1	286	302	17	GIAAAYISTFEGAGNNM	IGI	NMR	0.03354	43.61
seq_1	105	124	20	GQEGKTSKGPGPGPYDKCQL	NGQ	QLL	0.03346	43.64
seq_1	169	183	15	QFLLLSLCVSVAAAY	LQF	AYR	0.03345	43.67
seq_1	236	248	13	AYHVGITKGLNDW	AAY	DWN	0.03344	43.7
seq_1	37	53	17	GADFCKQKGTYDPSGSS	PGA	SSA	0.03332	43.72
seq_1	280	292	13	FGAAIIGIAAAYI	TFG	YIS	0.03329	43.75
seq_1	37	52	16	GADFCKQKGTYDPSGS	PGA	GSS	0.03328	43.78
seq_1	126	143	18	FAAYSNGLNDWNYPISSE	LFA	SES	0.03328	43.81
seq_1	276	293	18	MRLTFGAAIIGIAAAYIS	NMR	IST	0.03324	43.84
seq_1	194	212	19	LSQAVAAYMLQQYTLLLIY	SLS	IYL	0.03309	43.87
seq_1	265	282	18	LAIALLAAYNNMRLTFGA	ALA	GAA	0.03306	43.9
seq_1	240	259	20	GITKGLNDWNYPVAAYMFLK	VGI	LKN	0.03302	43.93
seq_1	156	168	13	AGYRPFVAAYMLL	PAG	LLQ	0.03298	43.96
seq_1	223	242	20	NKVSTLFVAPQCAAYHVGIT	LNK	ITK	0.03292	43.99
seq_1	282	298	17	AAIIGIAAAYISTFEGA	GAA	GAG	0.03283	44.02
seq_1	17	30	14	SLQGDDGQPYDKCQ	ASL	CQL	0.0328	44.05
seq_1	92	105	14	GVVKTPKAFPVTNG	PGV	NGQ	0.03269	44.08
seq_1	222	240	19	LNKVSTLFVAPQCAAYHVG	SLN	VGI	0.03263	44.11
seq_1	226	241	16	STLFVAPQCAAYHVGI	VST	GIT	0.03256	44.13
seq_1	270	284	15	LAAYNNMRLTFGAAI	LLA	AII	0.03248	44.16
seq_1	285	298	14	IGIAAAYISTFEGA	IIG	GAG	0.03246	44.19
seq_1	219	239	21	YPSLNKVSTLFVAPQCAAYHV	AYP	HVG	0.03239	44.22
seq_1	42	58	17	KQKGTYDPSGSSASQDG	CKQ	DGP	0.03237	44.25
seq_1	112	130	19	KGPGPGPYDKCQLLFAAYS	SKG	YSN	0.03232	44.28
seq_1	119	134	16	YDKCQLLFAAYSNGLN	PYD	LND	0.03229	44.31
seq_1	290	306	17	AYISTFEGAGNNMRLTF	AAY	TFA	0.0322	44.34
seq_1	16	34	19	ASLQGDDGQPYDKCQLLGP	AAS	GPG	0.03211	44.37
seq_1	299	313	15	GNNMRLTFAAYTVTA	AGN	TAP	0.03209	44.4
seq_1	191	210	20	LPSLSQAVAAYMLQQYTLLL	ILP	LLI	0.03197	44.43
seq_1	22	40	19	DGQPYDKCQLLGPGPGADF	DDG	DFC	0.03196	44.46
seq_1	126	144	19	FAAYSNGLNDWNYPISSES	LFA	ESA	0.03187	44.49
seq_1	150	165	16	TYQNVPAGYRPFVAAY	VTY	AYM	0.03187	44.52
seq_1	292	310	19	ISTFEGAGNNMRLTFAAYT	YIS	YTV	0.03187	44.55
seq_1	81	99	19	KYGPGPGGPGPGVVKTPKA	AKY	KAF	0.03184	44.57
seq_1	306	318	13	FAAYTVTAPPGGT	TFA	GTD	0.03179	44.6
seq_1	17	34	18	SLQGDDGQPYDKCQLLGP	ASL	GPG	0.03176	44.63
seq_1	261	278	18	IFIALAIALLAAYNNMRL	NIF	RLT	0.0317	44.66
seq_1	209	221	13	LLIYLSVAAAYPS	LLL	PSL	0.03169	44.69
seq_1	296	316	21	EGAGNNMRLTFAAYTVTAPPG	FEG	PGG	0.03168	44.72
seq_1	276	291	16	MRLTFGAAIIGIAAAY	NMR	AYI	0.03168	44.75
seq_1	311	326	16	VTAPPGGTDTVIIREP	TVT	EPP	0.03168	44.78
seq_1	244	257	14	GLNDWNYPVAAYMF	KGL	MFL	0.03166	44.81
seq_1	263	283	21	IALAIALLAAYNNMRLTFGAA	FIA	AAI	0.03166	44.84
seq_1	68	86	19	ATGQIIFGGVDNAKYGPGP	AAT	GPG	0.03162	44.87
seq_1	125	141	17	LFAAYSNGLNDWNYPIS	LLF	ISS	0.03162	44.9
seq_1	76	94	19	GVDNAKYGPGPGGPGPGVV	GGV	VVK	0.03161	44.93
seq_1	156	172	17	AGYRPFVAAYMLLQFLL	PAG	LLL	0.0316	44.96
seq_1	163	181	19	AAYMLLQFLLLSLCVSVAA	VAA	AAA	0.03157	44.99
seq_1	199	217	19	AAYMLQQYTLLLIYLSVAA	VAA	AAA	0.03157	44.99
seq_1	211	227	17	IYLSVAAAYPSLNKVST	LIY	STL	0.03133	45.04
seq_1	72	90	19	IIFGGVDNAKYGPGPGGPG	QII	PGP	0.0313	45.07
seq_1	32	51	20	LGPGPGADFCKQKGTYDPSG	LLG	SGS	0.03122	45.1
seq_1	177	194	18	VSVAAAYRILLSRILPSL	CVS	SLS	0.03119	45.13
seq_1	209	223	15	LLIYLSVAAAYPSLN	LLL	LNK	0.03119	45.16
seq_1	174	190	17	SLCVSVAAAYRILLSRI	LSL	RIL	0.03117	45.19
seq_1	49	67	19	PSGSSASQDGPGPGNSPDA	DPS	DAA	0.03117	45.22
seq_1	35	52	18	GPGADFCKQKGTYDPSGS	PGP	GSS	0.03113	45.25
seq_1	246	263	18	NDWNYPVAAYMFLKNIFI	LND	FIA	0.03113	45.25
seq_1	286	298	13	GIAAAYISTFEGA	IGI	GAG	0.03112	45.31
seq_1	178	190	13	SVAAAYRILLSRI	VSV	RIL	0.03104	45.34
seq_1	298	313	16	AGNNMRLTFAAYTVTA	GAG	TAP	0.03088	45.37
seq_1	239	256	18	VGITKGLNDWNYPVAAYM	HVG	YMF	0.03083	45.4
seq_1	210	227	18	LIYLSVAAAYPSLNKVST	LLI	STL	0.0308	45.43
seq_1	305	321	17	TFAAYTVTAPPGGTDTV	LTF	TVI	0.03077	45.45
seq_1	150	166	17	TYQNVPAGYRPFVAAYM	VTY	YML	0.03074	45.48
seq_1	279	291	13	TFGAAIIGIAAAY	LTF	AYI	0.03073	45.51
seq_1	308	327	20	AYTVTAPPGGTDTVIIREPP	AAY	PPN	0.03071	45.54
seq_1	88	109	22	GPGPGVVKTPKAFPVTNGQEGK	GGP	GKT	0.03069	45.57
seq_1	187	205	19	LSRILPSLSQAVAAYMLQQ	LLS	QQY	0.03067	45.6
seq_1	57	79	23	DGPGPGNSPDAATGQIIFGGVDN	QDG	DNA	0.03064	45.63
seq_1	102	121	20	VTNGQEGKTSKGPGPGPYDK	PVT	DKC	0.03063	45.66
seq_1	302	319	18	MRLTFAAYTVTAPPGGTD	NMR	TDT	0.0306	45.69
seq_1	300	317	18	NNMRLTFAAYTVTAPPGG	GNN	GGT	0.03058	45.72
seq_1	94	111	18	VKTPKAFPVTNGQEGKTS	VVK	TSK	0.03058	45.75
seq_1	146	159	14	AYLVTYQNVPAGYR	AAY	YRP	0.03056	45.78
seq_1	106	124	19	QEGKTSKGPGPGPYDKCQL	GQE	QLL	0.03055	45.81
seq_1	87	101	15	GGPGPGVVKTPKAFP	PGG	FPV	0.03052	45.84
seq_1	279	292	14	TFGAAIIGIAAAYI	LTF	YIS	0.03047	45.87
seq_1	285	303	19	IGIAAAYISTFEGAGNNMR	IIG	MRL	0.03047	45.89
seq_1	62	74	13	GNSPDAATGQIIF	PGN	IFG	0.03045	45.92
seq_1	74	91	18	FGGVDNAKYGPGPGGPGP	IFG	GPG	0.03037	45.95
seq_1	125	137	13	LFAAYSNGLNDWN	LLF	WNY	0.03032	45.98
seq_1	69	83	15	TGQIIFGGVDNAKYG	ATG	YGP	0.03025	46.01
seq_1	212	227	16	YLSVAAAYPSLNKVST	IYL	STL	0.03014	46.04
seq_1	151	167	17	YQNVPAGYRPFVAAYML	TYQ	MLL	0.03013	46.07
seq_1	245	264	20	LNDWNYPVAAYMFLKNIFIA	GLN	IAL	0.03007	46.1
seq_1	181	200	20	AAYRILLSRILPSLSQAVAA	AAA	AAY	0.03	46.13
seq_1	217	236	20	AAYPSLNKVSTLFVAPQCAA	AAA	AAY	0.03	46.13
seq_1	289	308	20	AAYISTFEGAGNNMRLTFAA	AAA	AAY	0.03	46.13
seq_1	253	271	19	AAYMFLKNIFIALAIALLA	VAA	LAA	0.03	46.22
seq_1	136	151	16	WNYPISSESAAYLVTY	DWN	TYQ	0.02995	46.25
seq_1	137	156	20	NYPISSESAAYLVTYQNVPA	WNY	PAG	0.0299	46.28
seq_1	284	303	20	IIGIAAAYISTFEGAGNNMR	AII	MRL	0.02985	46.3
seq_1	123	140	18	QLLFAAYSNGLNDWNYPI	CQL	PIS	0.02982	46.33
seq_1	6	25	20	LSEAAAKEFAASLQGDDGQP	ALS	QPY	0.02982	46.36
seq_1	2	20	19	PPHALSEAAAKEFAASLQG	APP	QGD	0.0298	46.39
seq_1	268	282	15	ALLAAYNNMRLTFGA	IAL	GAA	0.02977	46.42
seq_1	74	88	15	FGGVDNAKYGPGPGG	IFG	GGP	0.02976	46.45
seq_1	119	133	15	YDKCQLLFAAYSNGL	PYD	GLN	0.02972	46.48
seq_1	178	191	14	SVAAAYRILLSRIL	VSV	ILP	0.0296	46.51
seq_1	235	254	20	AAYHVGITKGLNDWNYPVAA	CAA	AAY	0.02949	46.54
seq_1	231	252	22	APQCAAYHVGITKGLNDWNYPV	VAP	PVA	0.02949	46.57
seq_1	294	312	19	TFEGAGNNMRLTFAAYTVT	STF	VTA	0.02946	46.6
seq_1	288	305	18	AAAYISTFEGAGNNMRLT	IAA	LTF	0.02945	46.63
seq_1	287	305	19	IAAAYISTFEGAGNNMRLT	GIA	LTF	0.02943	46.66
seq_1	277	292	16	RLTFGAAIIGIAAAYI	MRL	YIS	0.02938	46.69
seq_1	250	270	21	YPVAAYMFLKNIFIALAIALL	NYP	LLA	0.02933	46.72
seq_1	85	104	20	GPGGPGPGVVKTPKAFPVTN	PGP	TNG	0.0293	46.74
seq_1	35	48	14	GPGADFCKQKGTYD	PGP	YDP	0.02924	46.77
seq_1	197	217	21	AVAAYMLQQYTLLLIYLSVAA	QAV	AAA	0.02923	46.8
seq_1	146	158	13	AYLVTYQNVPAGY	AAY	GYR	0.02916	46.83
seq_1	246	261	16	NDWNYPVAAYMFLKNI	LND	NIF	0.02903	46.86
seq_1	143	163	21	ESAAYLVTYQNVPAGYRPFVA	SES	VAA	0.02901	46.89
seq_1	179	199	21	VAAAYRILLSRILPSLSQAVA	SVA	VAA	0.02901	46.89
seq_1	123	135	13	QLLFAAYSNGLND	CQL	NDW	0.02895	46.95
seq_1	81	93	13	KYGPGPGGPGPGV	AKY	GVV	0.02891	46.98
seq_1	230	247	18	VAPQCAAYHVGITKGLND	FVA	NDW	0.0289	47.01
seq_1	25	38	14	PYDKCQLLGPGPGA	QPY	GAD	0.02886	47.04
seq_1	264	279	16	ALAIALLAAYNNMRLT	IAL	LTF	0.02883	47.07
seq_1	21	40	20	DDGQPYDKCQLLGPGPGADF	GDD	DFC	0.02875	47.1
seq_1	304	321	18	LTFAAYTVTAPPGGTDTV	RLT	TVI	0.02872	47.13
seq_1	304	324	21	LTFAAYTVTAPPGGTDTVIIR	RLT	IRE	0.02866	47.16
seq_1	229	246	18	FVAPQCAAYHVGITKGLN	LFV	LND	0.02857	47.18
seq_1	228	241	14	LFVAPQCAAYHVGI	TLF	GIT	0.02855	47.21
seq_1	305	318	14	TFAAYTVTAPPGGT	LTF	GTD	0.02852	47.24
seq_1	113	134	22	GPGPGPYDKCQLLFAAYSNGLN	KGP	LND	0.02849	47.27
seq_1	272	284	13	AYNNMRLTFGAAI	AAY	AII	0.02844	47.3
seq_1	166	184	19	MLLQFLLLSLCVSVAAAYR	YML	YRI	0.0284	47.33
seq_1	212	224	13	YLSVAAAYPSLNK	IYL	NKV	0.02839	47.36
seq_1	201	214	14	YMLQQYTLLLIYLS	AYM	LSV	0.02833	47.39
seq_1	136	148	13	WNYPISSESAAYL	DWN	YLV	0.02832	47.42
seq_1	9	24	16	AAAKEFAASLQGDDGQ	EAA	GQP	0.02831	47.45
seq_1	134	149	16	NDWNYPISSESAAYLV	LND	LVT	0.02823	47.48
seq_1	299	314	16	GNNMRLTFAAYTVTAP	AGN	APP	0.02823	47.48
seq_1	43	58	16	QKGTYDPSGSSASQDG	KQK	DGP	0.02819	47.54
seq_1	35	53	19	GPGADFCKQKGTYDPSGSS	PGP	SSA	0.02812	47.57
seq_1	264	278	15	ALAIALLAAYNNMRL	IAL	RLT	0.02811	47.6
seq_1	305	324	20	TFAAYTVTAPPGGTDTVIIR	LTF	IRE	0.0281	47.62
seq_1	309	325	17	YTVTAPPGGTDTVIIRE	AYT	REP	0.0279	47.65
seq_1	57	78	22	DGPGPGNSPDAATGQIIFGGVD	QDG	VDN	0.02785	47.68
seq_1	249	266	18	NYPVAAYMFLKNIFIALA	WNY	LAI	0.02782	47.71
seq_1	17	33	17	SLQGDDGQPYDKCQLLG	ASL	LGP	0.02775	47.74
seq_1	147	162	16	YLVTYQNVPAGYRPFV	AYL	FVA	0.02772	47.77
seq_1	56	75	20	QDGPGPGNSPDAATGQIIFG	SQD	FGG	0.02767	47.8
seq_1	192	208	17	PSLSQAVAAYMLQQYTL	LPS	TLL	0.02763	47.83
seq_1	262	279	18	FIALAIALLAAYNNMRLT	IFI	LTF	0.02762	47.86
seq_1	303	318	16	RLTFAAYTVTAPPGGT	MRL	GTD	0.0275	47.89
seq_1	93	111	19	VVKTPKAFPVTNGQEGKTS	GVV	TSK	0.02748	47.92
seq_1	107	127	21	EGKTSKGPGPGPYDKCQLLFA	QEG	FAA	0.02745	47.95
seq_1	220	238	19	PSLNKVSTLFVAPQCAAYH	YPS	YHV	0.02744	47.98
seq_1	198	215	18	VAAYMLQQYTLLLIYLSV	AVA	SVA	0.02742	48.01
seq_1	82	96	15	YGPGPGGPGPGVVKT	KYG	KTP	0.02741	48.04
seq_1	168	186	19	LQFLLLSLCVSVAAAYRIL	LLQ	ILL	0.02739	48.06
seq_1	290	302	13	AYISTFEGAGNNM	AAY	NMR	0.02729	48.09
seq_1	150	162	13	TYQNVPAGYRPFV	VTY	FVA	0.02728	48.12
seq_1	161	178	18	FVAAYMLLQFLLLSLCVS	PFV	VSV	0.02724	48.15
seq_1	274	293	20	NNMRLTFGAAIIGIAAAYIS	YNN	IST	0.0272	48.18
seq_1	166	183	18	MLLQFLLLSLCVSVAAAY	YML	AYR	0.02719	48.21
seq_1	292	309	18	ISTFEGAGNNMRLTFAAY	YIS	AYT	0.02718	48.24
seq_1	13	31	19	EFAASLQGDDGQPYDKCQL	KEF	QLL	0.02717	48.27
seq_1	162	181	20	VAAYMLLQFLLLSLCVSVAA	FVA	AAA	0.02712	48.3
seq_1	205	222	18	QYTLLLIYLSVAAAYPSL	QQY	SLN	0.0271	48.33
seq_1	283	303	21	AIIGIAAAYISTFEGAGNNMR	AAI	MRL	0.02708	48.36
seq_1	46	58	13	TYDPSGSSASQDG	GTY	DGP	0.02697	48.39
seq_1	111	129	19	SKGPGPGPYDKCQLLFAAY	TSK	AYS	0.02693	48.42
seq_1	16	33	18	ASLQGDDGQPYDKCQLLG	AAS	LGP	0.02685	48.45
seq_1	206	224	19	YTLLLIYLSVAAAYPSLNK	QYT	NKV	0.0268	48.48
seq_1	213	233	21	LSVAAAYPSLNKVSTLFVAPQ	YLS	PQC	0.0268	48.5
seq_1	300	314	15	NNMRLTFAAYTVTAP	GNN	APP	0.02666	48.53
seq_1	73	88	16	IFGGVDNAKYGPGPGG	IIF	GGP	0.02658	48.56
seq_1	171	187	17	LLLSLCVSVAAAYRILL	FLL	LLS	0.02653	48.59
seq_1	14	31	18	FAASLQGDDGQPYDKCQL	EFA	QLL	0.02651	48.62
seq_1	246	265	20	NDWNYPVAAYMFLKNIFIAL	LND	ALA	0.02648	48.65
seq_1	211	225	15	IYLSVAAAYPSLNKV	LIY	KVS	0.02636	48.68
seq_1	153	171	19	NVPAGYRPFVAAYMLLQFL	QNV	FLL	0.02635	48.71
seq_1	163	179	17	AAYMLLQFLLLSLCVSV	VAA	SVA	0.02627	48.74
seq_1	199	215	17	AAYMLQQYTLLLIYLSV	VAA	SVA	0.02627	48.74
seq_1	279	296	18	TFGAAIIGIAAAYISTFE	LTF	FEG	0.02627	48.8
seq_1	111	130	20	SKGPGPGPYDKCQLLFAAYS	TSK	YSN	0.02624	48.83
seq_1	179	198	20	VAAAYRILLSRILPSLSQAV	SVA	AVA	0.02624	48.83
seq_1	70	89	20	GQIIFGGVDNAKYGPGPGGP	TGQ	GPG	0.02614	48.89
seq_1	266	286	21	AIALLAAYNNMRLTFGAAIIG	LAI	IGI	0.02614	48.91
seq_1	23	43	21	GQPYDKCQLLGPGPGADFCKQ	DGQ	KQK	0.02611	48.94
seq_1	51	70	20	GSSASQDGPGPGNSPDAATG	SGS	TGQ	0.02603	48.97
seq_1	161	173	13	FVAAYMLLQFLLL	PFV	LLS	0.02597	49
seq_1	135	155	21	DWNYPISSESAAYLVTYQNVP	NDW	VPA	0.02594	49.03
seq_1	81	96	16	KYGPGPGGPGPGVVKT	AKY	KTP	0.02593	49.06
seq_1	174	193	20	SLCVSVAAAYRILLSRILPS	LSL	PSL	0.02593	49.09
seq_1	281	298	18	GAAIIGIAAAYISTFEGA	FGA	GAG	0.0259	49.12
seq_1	115	133	19	GPGPYDKCQLLFAAYSNGL	PGP	GLN	0.02589	49.15
seq_1	18	35	18	LQGDDGQPYDKCQLLGPG	SLQ	PGP	0.02589	49.18
seq_1	158	175	18	YRPFVAAYMLLQFLLLSL	GYR	SLC	0.02588	49.21
seq_1	56	74	19	QDGPGPGNSPDAATGQIIF	SQD	IFG	0.02587	49.24
seq_1	238	255	18	HVGITKGLNDWNYPVAAY	YHV	AYM	0.02581	49.27
seq_1	167	179	13	LLQFLLLSLCVSV	MLL	SVA	0.0258	49.3
seq_1	196	211	16	QAVAAYMLQQYTLLLI	SQA	LIY	0.02571	49.33
seq_1	307	327	21	AAYTVTAPPGGTDTVIIREPP	FAA	PPN	0.02565	49.35
seq_1	156	174	19	AGYRPFVAAYMLLQFLLLS	PAG	LSL	0.02565	49.38
seq_1	8	27	20	EAAAKEFAASLQGDDGQPYD	SEA	YDK	0.02562	49.41
seq_1	189	207	19	RILPSLSQAVAAYMLQQYT	SRI	YTL	0.02562	49.44
seq_1	278	296	19	LTFGAAIIGIAAAYISTFE	RLT	FEG	0.02562	49.44
seq_1	128	146	19	AYSNGLNDWNYPISSESAA	AAY	AAY	0.02557	49.5
seq_1	146	164	19	AYLVTYQNVPAGYRPFVAA	AAY	AAY	0.02557	49.5
seq_1	164	182	19	AYMLLQFLLLSLCVSVAAA	AAY	AAY	0.02557	49.5
seq_1	182	200	19	AYRILLSRILPSLSQAVAA	AAY	AAY	0.02557	49.5
seq_1	200	218	19	AYMLQQYTLLLIYLSVAAA	AAY	AAY	0.02557	49.5
seq_1	218	236	19	AYPSLNKVSTLFVAPQCAA	AAY	AAY	0.02557	49.5
seq_1	236	254	19	AYHVGITKGLNDWNYPVAA	AAY	AAY	0.02557	49.5
seq_1	254	272	19	AYMFLKNIFIALAIALLAA	AAY	AAY	0.02557	49.5
seq_1	272	290	19	AYNNMRLTFGAAIIGIAAA	AAY	AAY	0.02557	49.5
seq_1	290	308	19	AYISTFEGAGNNMRLTFAA	AAY	AAY	0.02557	49.5
seq_1	274	291	18	NNMRLTFGAAIIGIAAAY	YNN	AYI	0.02557	49.79
seq_1	148	165	18	LVTYQNVPAGYRPFVAAY	YLV	AYM	0.02551	49.82
seq_1	277	294	18	RLTFGAAIIGIAAAYIST	MRL	STF	0.02551	49.85
seq_1	73	90	18	IFGGVDNAKYGPGPGGPG	IIF	PGP	0.02534	49.88
seq_1	155	168	14	PAGYRPFVAAYMLL	VPA	LLQ	0.02533	49.91
seq_1	185	204	20	ILLSRILPSLSQAVAAYMLQ	RIL	LQQ	0.02527	49.94
seq_1	202	221	20	MLQQYTLLLIYLSVAAAYPS	YML	PSL	0.02525	49.97
seq_1	155	171	17	PAGYRPFVAAYMLLQFL	VPA	FLL	0.02517	50
seq_1	159	181	23	RPFVAAYMLLQFLLLSLCVSVAA	YRP	AAA	0.02513	50.03
seq_1	267	285	19	IALLAAYNNMRLTFGAAII	AIA	IIG	0.02509	50.06
seq_1	300	319	20	NNMRLTFAAYTVTAPPGGTD	GNN	TDT	0.02503	50.09
seq_1	193	209	17	SLSQAVAAYMLQQYTLL	PSL	LLL	0.025	50.12
seq_1	274	287	14	NNMRLTFGAAIIGI	YNN	GIA	0.02498	50.15
seq_1	300	313	14	NNMRLTFAAYTVTA	GNN	TAP	0.02498	50.15
seq_1	142	161	20	SESAAYLVTYQNVPAGYRPF	SSE	PFV	0.02496	50.21
seq_1	5	18	14	ALSEAAAKEFAASL	HAL	SLQ	0.02493	50.23
seq_1	239	259	21	VGITKGLNDWNYPVAAYMFLK	HVG	LKN	0.02492	50.26
seq_1	56	73	18	QDGPGPGNSPDAATGQII	SQD	IIF	0.02491	50.29
seq_1	144	162	19	SAAYLVTYQNVPAGYRPFV	ESA	FVA	0.02487	50.32
seq_1	7	26	20	SEAAAKEFAASLQGDDGQPY	LSE	PYD	0.02478	50.35
seq_1	213	225	13	LSVAAAYPSLNKV	YLS	KVS	0.02475	50.38
seq_1	17	37	21	SLQGDDGQPYDKCQLLGPGPG	ASL	PGA	0.0247	50.41
seq_1	196	213	18	QAVAAYMLQQYTLLLIYL	SQA	YLS	0.02463	50.44
seq_1	42	62	21	KQKGTYDPSGSSASQDGPGPG	CKQ	PGN	0.02459	50.47
seq_1	160	174	15	PFVAAYMLLQFLLLS	RPF	LSL	0.02459	50.5
seq_1	64	85	22	SPDAATGQIIFGGVDNAKYGPG	NSP	PGP	0.02454	50.53
seq_1	279	295	17	TFGAAIIGIAAAYISTF	LTF	TFE	0.02452	50.56
seq_1	184	201	18	RILLSRILPSLSQAVAAY	YRI	AYM	0.02452	50.59
seq_1	293	310	18	STFEGAGNNMRLTFAAYT	IST	YTV	0.02449	50.62
seq_1	260	278	19	NIFIALAIALLAAYNNMRL	KNI	RLT	0.02443	50.65
seq_1	287	307	21	IAAAYISTFEGAGNNMRLTFA	GIA	FAA	0.02433	50.67
seq_1	214	231	18	SVAAAYPSLNKVSTLFVA	LSV	VAP	0.02429	50.7
seq_1	222	239	18	LNKVSTLFVAPQCAAYHV	SLN	HVG	0.02429	50.7
seq_1	72	91	20	IIFGGVDNAKYGPGPGGPGP	QII	GPG	0.02423	50.76
seq_1	126	145	20	FAAYSNGLNDWNYPISSESA	LFA	SAA	0.02417	50.79
seq_1	213	230	18	LSVAAAYPSLNKVSTLFV	YLS	FVA	0.02408	50.82
seq_1	71	89	19	QIIFGGVDNAKYGPGPGGP	GQI	GPG	0.02407	50.85
seq_1	133	152	20	LNDWNYPISSESAAYLVTYQ	GLN	YQN	0.02405	50.88
seq_1	139	153	15	PISSESAAYLVTYQN	YPI	QNV	0.02401	50.91
seq_1	26	40	15	YDKCQLLGPGPGADF	PYD	DFC	0.02396	50.94
seq_1	39	57	19	DFCKQKGTYDPSGSSASQD	ADF	QDG	0.02393	50.97
seq_1	138	160	23	YPISSESAAYLVTYQNVPAGYRP	NYP	RPF	0.02383	51
seq_1	266	280	15	AIALLAAYNNMRLTF	LAI	TFG	0.02376	51.03
seq_1	169	186	18	QFLLLSLCVSVAAAYRIL	LQF	ILL	0.02374	51.06
seq_1	79	97	19	NAKYGPGPGGPGPGVVKTP	DNA	TPK	0.02364	51.09
seq_1	273	287	15	YNNMRLTFGAAIIGI	AYN	GIA	0.02357	51.11
seq_1	138	154	17	YPISSESAAYLVTYQNV	NYP	NVP	0.02351	51.14
seq_1	16	37	22	ASLQGDDGQPYDKCQLLGPGPG	AAS	PGA	0.02351	51.17
seq_1	207	224	18	TLLLIYLSVAAAYPSLNK	YTL	NKV	0.02339	51.2
seq_1	25	43	19	PYDKCQLLGPGPGADFCKQ	QPY	KQK	0.02333	51.23
seq_1	172	184	13	LLSLCVSVAAAYR	LLL	YRI	0.02332	51.26
seq_1	80	99	20	AKYGPGPGGPGPGVVKTPKA	NAK	KAF	0.02332	51.29
seq_1	288	307	20	AAAYISTFEGAGNNMRLTFA	IAA	FAA	0.02328	51.32
seq_1	190	208	19	ILPSLSQAVAAYMLQQYTL	RIL	TLL	0.02328	51.35
seq_1	97	112	16	PKAFPVTNGQEGKTSK	TPK	SKG	0.02328	51.38
seq_1	67	87	21	AATGQIIFGGVDNAKYGPGPG	DAA	PGG	0.02327	51.41
seq_1	105	123	19	GQEGKTSKGPGPGPYDKCQ	NGQ	CQL	0.02321	51.44
seq_1	130	150	21	SNGLNDWNYPISSESAAYLVT	YSN	VTY	0.0232	51.47
seq_1	82	101	20	YGPGPGGPGPGVVKTPKAFP	KYG	FPV	0.02319	51.5
seq_1	212	228	17	YLSVAAAYPSLNKVSTL	IYL	TLF	0.02312	51.52
seq_1	171	189	19	LLLSLCVSVAAAYRILLSR	FLL	SRI	0.02306	51.55
seq_1	306	323	18	FAAYTVTAPPGGTDTVII	TFA	IIR	0.02304	51.58
seq_1	130	148	19	SNGLNDWNYPISSESAAYL	YSN	YLV	0.02294	51.61
seq_1	278	295	18	LTFGAAIIGIAAAYISTF	RLT	TFE	0.02289	51.64
seq_1	108	128	21	GKTSKGPGPGPYDKCQLLFAA	EGK	AAY	0.02288	51.67
seq_1	51	64	14	GSSASQDGPGPGNS	SGS	NSP	0.02285	51.7
seq_1	151	168	18	YQNVPAGYRPFVAAYMLL	TYQ	LLQ	0.02281	51.73
seq_1	106	123	18	QEGKTSKGPGPGPYDKCQ	GQE	CQL	0.02278	51.76
seq_1	225	244	20	VSTLFVAPQCAAYHVGITKG	KVS	KGL	0.02273	51.79
seq_1	204	219	16	QQYTLLLIYLSVAAAY	LQQ	AYP	0.02272	51.82
seq_1	292	311	20	ISTFEGAGNNMRLTFAAYTV	YIS	TVT	0.02271	51.85
seq_1	43	62	20	QKGTYDPSGSSASQDGPGPG	KQK	PGN	0.0227	51.88
seq_1	227	239	13	TLFVAPQCAAYHV	STL	HVG	0.02267	51.91
seq_1	255	270	16	YMFLKNIFIALAIALL	AYM	LLA	0.0226	51.94
seq_1	228	245	18	LFVAPQCAAYHVGITKGL	TLF	GLN	0.02257	51.96
seq_1	174	192	19	SLCVSVAAAYRILLSRILP	LSL	LPS	0.02253	51.99
seq_1	77	97	21	VDNAKYGPGPGGPGPGVVKTP	GVD	TPK	0.02246	52.02
seq_1	259	276	18	KNIFIALAIALLAAYNNM	LKN	NMR	0.02243	52.05
seq_1	64	83	20	SPDAATGQIIFGGVDNAKYG	NSP	YGP	0.02237	52.08
seq_1	48	70	23	DPSGSSASQDGPGPGNSPDAATG	YDP	TGQ	0.02237	52.11
seq_1	282	300	19	AAIIGIAAAYISTFEGAGN	GAA	GNN	0.02236	52.14
seq_1	209	224	16	LLIYLSVAAAYPSLNK	LLL	NKV	0.02226	52.17
seq_1	187	203	17	LSRILPSLSQAVAAYML	LLS	MLQ	0.02223	52.2
seq_1	167	186	20	LLQFLLLSLCVSVAAAYRIL	MLL	ILL	0.0222	52.23
seq_1	148	166	19	LVTYQNVPAGYRPFVAAYM	YLV	YML	0.0222	52.26
seq_1	27	46	20	DKCQLLGPGPGADFCKQKGT	YDK	GTY	0.02218	52.29
seq_1	134	151	18	NDWNYPISSESAAYLVTY	LND	TYQ	0.02216	52.32
seq_1	253	270	18	AAYMFLKNIFIALAIALL	VAA	LLA	0.02206	52.35
seq_1	18	30	13	LQGDDGQPYDKCQ	SLQ	CQL	0.02199	52.38
seq_1	127	146	20	AAYSNGLNDWNYPISSESAA	FAA	AAY	0.02198	52.4
seq_1	243	262	20	KGLNDWNYPVAAYMFLKNIF	TKG	IFI	0.02198	52.43
seq_1	102	120	19	VTNGQEGKTSKGPGPGPYD	PVT	YDK	0.02194	52.46
seq_1	250	272	23	YPVAAYMFLKNIFIALAIALLAA	NYP	AAY	0.02193	52.49
seq_1	90	109	20	GPGVVKTPKAFPVTNGQEGK	PGP	GKT	0.02191	52.52
seq_1	265	280	16	LAIALLAAYNNMRLTF	ALA	TFG	0.02188	52.55
seq_1	119	131	13	YDKCQLLFAAYSN	PYD	SNG	0.02187	52.58
seq_1	261	279	19	IFIALAIALLAAYNNMRLT	NIF	LTF	0.02186	52.61
seq_1	86	98	13	PGGPGPGVVKTPK	GPG	PKA	0.02183	52.64
seq_1	293	309	17	STFEGAGNNMRLTFAAY	IST	AYT	0.02183	52.67
seq_1	299	317	19	GNNMRLTFAAYTVTAPPGG	AGN	GGT	0.02177	52.7
seq_1	107	125	19	EGKTSKGPGPGPYDKCQLL	QEG	LLF	0.02176	52.73
seq_1	112	131	20	KGPGPGPYDKCQLLFAAYSN	SKG	SNG	0.02175	52.76
seq_1	5	22	18	ALSEAAAKEFAASLQGDD	HAL	DDG	0.02174	52.79
seq_1	20	40	21	GDDGQPYDKCQLLGPGPGADF	QGD	DFC	0.02173	52.82
seq_1	138	158	21	YPISSESAAYLVTYQNVPAGY	NYP	GYR	0.02172	52.84
seq_1	117	135	19	GPYDKCQLLFAAYSNGLND	PGP	NDW	0.02171	52.87
seq_1	251	264	14	PVAAYMFLKNIFIA	YPV	IAL	0.0216	52.9
seq_1	62	81	20	GNSPDAATGQIIFGGVDNAK	PGN	AKY	0.02159	52.93
seq_1	295	315	21	FEGAGNNMRLTFAAYTVTAPP	TFE	PPG	0.02155	52.96
seq_1	45	63	19	GTYDPSGSSASQDGPGPGN	KGT	GNS	0.02153	52.99
seq_1	55	75	21	SQDGPGPGNSPDAATGQIIFG	ASQ	FGG	0.02151	53.02
seq_1	27	49	23	DKCQLLGPGPGADFCKQKGTYDP	YDK	DPS	0.02142	53.05
seq_1	263	282	20	IALAIALLAAYNNMRLTFGA	FIA	GAA	0.02139	53.08
seq_1	184	202	19	RILLSRILPSLSQAVAAYM	YRI	YML	0.02133	53.11
seq_1	301	317	17	NMRLTFAAYTVTAPPGG	NNM	GGT	0.02132	53.14
seq_1	210	228	19	LIYLSVAAAYPSLNKVSTL	LLI	TLF	0.02131	53.17
seq_1	32	48	17	LGPGPGADFCKQKGTYD	LLG	YDP	0.02126	53.2
seq_1	238	256	19	HVGITKGLNDWNYPVAAYM	YHV	YMF	0.02121	53.23
seq_1	220	237	18	PSLNKVSTLFVAPQCAAY	YPS	AYH	0.02118	53.26
seq_1	226	244	19	STLFVAPQCAAYHVGITKG	VST	KGL	0.02116	53.28
seq_1	310	328	19	TVTAPPGGTDTVIIREPPN	YTV	PNP	0.02107	53.31
seq_1	26	43	18	YDKCQLLGPGPGADFCKQ	PYD	KQK	0.02098	53.34
seq_1	229	241	13	FVAPQCAAYHVGI	LFV	GIT	0.02091	53.37
seq_1	156	173	18	AGYRPFVAAYMLLQFLLL	PAG	LLS	0.02087	53.4
seq_1	24	45	22	QPYDKCQLLGPGPGADFCKQKG	GQP	KGT	0.02081	53.43
seq_1	211	228	18	IYLSVAAAYPSLNKVSTL	LIY	TLF	0.02075	53.46
seq_1	152	171	20	QNVPAGYRPFVAAYMLLQFL	YQN	FLL	0.02071	53.49
seq_1	197	215	19	AVAAYMLQQYTLLLIYLSV	QAV	SVA	0.0207	53.52
seq_1	55	74	20	SQDGPGPGNSPDAATGQIIF	ASQ	IFG	0.02068	53.55
seq_1	96	117	22	TPKAFPVTNGQEGKTSKGPGPG	KTP	PGP	0.02066	53.58
seq_1	14	30	17	FAASLQGDDGQPYDKCQ	EFA	CQL	0.02066	53.61
seq_1	191	212	22	LPSLSQAVAAYMLQQYTLLLIY	ILP	IYL	0.02056	53.64
seq_1	46	63	18	TYDPSGSSASQDGPGPGN	GTY	GNS	0.0205	53.67
seq_1	180	199	20	AAAYRILLSRILPSLSQAVA	VAA	VAA	0.02049	53.7
seq_1	257	275	19	FLKNIFIALAIALLAAYNN	MFL	NNM	0.02047	53.72
seq_1	188	206	19	SRILPSLSQAVAAYMLQQY	LSR	QYT	0.02045	53.75
seq_1	268	286	19	ALLAAYNNMRLTFGAAIIG	IAL	IGI	0.02045	53.78
seq_1	50	68	19	SGSSASQDGPGPGNSPDAA	PSG	AAT	0.0204	53.81
seq_1	99	117	19	AFPVTNGQEGKTSKGPGPG	KAF	PGP	0.0204	53.84
seq_1	247	266	20	DWNYPVAAYMFLKNIFIALA	NDW	LAI	0.02038	53.87
seq_1	147	164	18	YLVTYQNVPAGYRPFVAA	AYL	AAY	0.02036	53.9
seq_1	115	134	20	GPGPYDKCQLLFAAYSNGLN	PGP	LND	0.02034	53.93
seq_1	42	60	19	KQKGTYDPSGSSASQDGPG	CKQ	PGP	0.02034	53.96
seq_1	177	196	20	VSVAAAYRILLSRILPSLSQ	CVS	SQA	0.02034	53.99
seq_1	178	196	19	SVAAAYRILLSRILPSLSQ	VSV	SQA	0.0203	54.02
seq_1	33	54	22	GPGPGADFCKQKGTYDPSGSSA	LGP	SAS	0.0203	54.05
seq_1	13	30	18	EFAASLQGDDGQPYDKCQ	KEF	CQL	0.02026	54.08
seq_1	249	268	20	NYPVAAYMFLKNIFIALAIA	WNY	IAL	0.02025	54.11
seq_1	76	93	18	GVDNAKYGPGPGGPGPGV	GGV	GVV	0.02025	54.13
seq_1	298	314	17	AGNNMRLTFAAYTVTAP	GAG	APP	0.02025	54.16
seq_1	15	32	18	AASLQGDDGQPYDKCQLL	FAA	LLG	0.02009	54.19
seq_1	162	179	18	VAAYMLLQFLLLSLCVSV	FVA	SVA	0.02009	54.19
seq_1	75	93	19	GGVDNAKYGPGPGGPGPGV	FGG	GVV	0.02006	54.25
seq_1	70	92	23	GQIIFGGVDNAKYGPGPGGPGPG	TGQ	PGV	0.02005	54.28
seq_1	135	156	22	DWNYPISSESAAYLVTYQNVPA	NDW	PAG	0.02005	54.31
seq_1	271	290	20	AAYNNMRLTFGAAIIGIAAA	LAA	AAY	0.01994	54.34
seq_1	120	141	22	DKCQLLFAAYSNGLNDWNYPIS	YDK	ISS	0.01994	54.37
seq_1	64	86	23	SPDAATGQIIFGGVDNAKYGPGP	NSP	GPG	0.01991	54.4
seq_1	143	162	20	ESAAYLVTYQNVPAGYRPFV	SES	FVA	0.01989	54.43
seq_1	52	71	20	SSASQDGPGPGNSPDAATGQ	GSS	GQI	0.01987	54.46
seq_1	281	300	20	GAAIIGIAAAYISTFEGAGN	FGA	GNN	0.01983	54.49
seq_1	8	24	17	EAAAKEFAASLQGDDGQ	SEA	GQP	0.01982	54.52
seq_1	71	83	13	QIIFGGVDNAKYG	GQI	YGP	0.01981	54.55
seq_1	60	72	13	GPGNSPDAATGQI	PGP	QII	0.01977	54.57
seq_1	183	201	19	YRILLSRILPSLSQAVAAY	AYR	AYM	0.0197	54.6
seq_1	67	85	19	AATGQIIFGGVDNAKYGPG	DAA	PGP	0.01968	54.63
seq_1	185	205	21	ILLSRILPSLSQAVAAYMLQQ	RIL	QQY	0.01967	54.66
seq_1	60	81	22	GPGNSPDAATGQIIFGGVDNAK	PGP	AKY	0.01965	54.69
seq_1	43	60	18	QKGTYDPSGSSASQDGPG	KQK	PGP	0.01964	54.72
seq_1	80	96	17	AKYGPGPGGPGPGVVKT	NAK	KTP	0.01958	54.75
seq_1	297	313	17	GAGNNMRLTFAAYTVTA	EGA	TAP	0.01958	54.75
seq_1	98	112	15	KAFPVTNGQEGKTSK	PKA	SKG	0.01951	54.81
seq_1	30	46	17	QLLGPGPGADFCKQKGT	CQL	GTY	0.0195	54.84
seq_1	292	312	21	ISTFEGAGNNMRLTFAAYTVT	YIS	VTA	0.01946	54.87
seq_1	144	164	21	SAAYLVTYQNVPAGYRPFVAA	ESA	AAY	0.01937	54.9
seq_1	133	153	21	LNDWNYPISSESAAYLVTYQN	GLN	QNV	0.01937	54.93
seq_1	136	155	20	WNYPISSESAAYLVTYQNVP	DWN	VPA	0.01927	54.96
seq_1	286	304	19	GIAAAYISTFEGAGNNMRL	IGI	RLT	0.01927	54.99
seq_1	87	102	16	GGPGPGVVKTPKAFPV	PGG	PVT	0.01925	55.01
seq_1	173	190	18	LSLCVSVAAAYRILLSRI	LLS	RIL	0.01919	55.04
seq_1	277	297	21	RLTFGAAIIGIAAAYISTFEG	MRL	EGA	0.01918	55.07
seq_1	31	46	16	LLGPGPGADFCKQKGT	QLL	GTY	0.01915	55.1
seq_1	214	232	19	SVAAAYPSLNKVSTLFVAP	LSV	APQ	0.01914	55.13
seq_1	195	211	17	SQAVAAYMLQQYTLLLI	LSQ	LIY	0.01912	55.16
seq_1	198	218	21	VAAYMLQQYTLLLIYLSVAAA	AVA	AAY	0.01908	55.19
seq_1	56	72	17	QDGPGPGNSPDAATGQI	SQD	QII	0.01898	55.22
seq_1	36	49	14	PGADFCKQKGTYDP	GPG	DPS	0.01895	55.25
seq_1	46	66	21	TYDPSGSSASQDGPGPGNSPD	GTY	PDA	0.01892	55.28
seq_1	159	179	21	RPFVAAYMLLQFLLLSLCVSV	YRP	SVA	0.01887	55.31
seq_1	251	265	15	PVAAYMFLKNIFIAL	YPV	ALA	0.01887	55.34
seq_1	142	159	18	SESAAYLVTYQNVPAGYR	SSE	YRP	0.01884	55.37
seq_1	34	49	16	PGPGADFCKQKGTYDP	GPG	DPS	0.01881	55.4
seq_1	22	43	22	DGQPYDKCQLLGPGPGADFCKQ	DDG	KQK	0.01877	55.43
seq_1	154	175	22	VPAGYRPFVAAYMLLQFLLLSL	NVP	SLC	0.01875	55.45
seq_1	45	66	22	GTYDPSGSSASQDGPGPGNSPD	KGT	PDA	0.01871	55.48
seq_1	196	214	19	QAVAAYMLQQYTLLLIYLS	SQA	LSV	0.01869	55.51
seq_1	299	319	21	GNNMRLTFAAYTVTAPPGGTD	AGN	TDT	0.01864	55.54
seq_1	18	36	19	LQGDDGQPYDKCQLLGPGP	SLQ	GPG	0.01863	55.57
seq_1	87	103	17	GGPGPGVVKTPKAFPVT	PGG	VTN	0.01861	55.6
seq_1	78	97	20	DNAKYGPGPGGPGPGVVKTP	VDN	TPK	0.01859	55.63
seq_1	124	141	18	LLFAAYSNGLNDWNYPIS	QLL	ISS	0.01855	55.66
seq_1	55	73	19	SQDGPGPGNSPDAATGQII	ASQ	IIF	0.01851	55.69
seq_1	66	82	17	DAATGQIIFGGVDNAKY	PDA	KYG	0.01846	55.72
seq_1	5	21	17	ALSEAAAKEFAASLQGD	HAL	GDD	0.01845	55.75
seq_1	67	83	17	AATGQIIFGGVDNAKYG	DAA	YGP	0.01845	55.78
seq_1	151	170	20	YQNVPAGYRPFVAAYMLLQF	TYQ	QFL	0.01845	55.81
seq_1	183	202	20	YRILLSRILPSLSQAVAAYM	AYR	YML	0.01843	55.84
seq_1	302	320	19	MRLTFAAYTVTAPPGGTDT	NMR	DTV	0.01838	55.87
seq_1	230	249	20	VAPQCAAYHVGITKGLNDWN	FVA	WNY	0.01834	55.89
seq_1	108	126	19	GKTSKGPGPGPYDKCQLLF	EGK	LFA	0.01832	55.92
seq_1	269	288	20	LLAAYNNMRLTFGAAIIGIA	ALL	IAA	0.01829	55.95
seq_1	252	267	16	VAAYMFLKNIFIALAI	PVA	AIA	0.01828	55.98
seq_1	109	128	20	KTSKGPGPGPYDKCQLLFAA	GKT	AAY	0.01828	56.01
seq_1	73	91	19	IFGGVDNAKYGPGPGGPGP	IIF	GPG	0.01824	56.04
seq_1	36	50	15	PGADFCKQKGTYDPS	GPG	PSG	0.01821	56.07
seq_1	312	326	15	TAPPGGTDTVIIREP	VTA	EPP	0.01818	56.1
seq_1	37	54	18	GADFCKQKGTYDPSGSSA	PGA	SAS	0.01815	56.13
seq_1	260	279	20	NIFIALAIALLAAYNNMRLT	KNI	LTF	0.01812	56.16
seq_1	180	198	19	AAAYRILLSRILPSLSQAV	VAA	AVA	0.01802	56.19
seq_1	53	71	19	SASQDGPGPGNSPDAATGQ	SSA	GQI	0.01797	56.22
seq_1	272	287	16	AYNNMRLTFGAAIIGI	AAY	GIA	0.01789	56.25
seq_1	275	291	17	NMRLTFGAAIIGIAAAY	NNM	AYI	0.01782	56.28
seq_1	6	26	21	LSEAAAKEFAASLQGDDGQPY	ALS	PYD	0.0178	56.3
seq_1	114	127	14	PGPGPYDKCQLLFA	GPG	FAA	0.01778	56.33
seq_1	47	68	22	YDPSGSSASQDGPGPGNSPDAA	TYD	AAT	0.01777	56.36
seq_1	76	98	23	GVDNAKYGPGPGGPGPGVVKTPK	GGV	PKA	0.01777	56.39
seq_1	16	35	20	ASLQGDDGQPYDKCQLLGPG	AAS	PGP	0.01775	56.42
seq_1	245	261	17	LNDWNYPVAAYMFLKNI	GLN	NIF	0.0177	56.45
seq_1	21	43	23	DDGQPYDKCQLLGPGPGADFCKQ	GDD	KQK	0.01769	56.48
seq_1	31	49	19	LLGPGPGADFCKQKGTYDP	QLL	DPS	0.01769	56.51
seq_1	27	41	15	DKCQLLGPGPGADFC	YDK	FCK	0.01768	56.54
seq_1	244	262	19	GLNDWNYPVAAYMFLKNIF	KGL	IFI	0.01768	56.57
seq_1	202	220	19	MLQQYTLLLIYLSVAAAYP	YML	YPS	0.01767	56.6
seq_1	227	241	15	TLFVAPQCAAYHVGI	STL	GIT	0.01763	56.63
seq_1	71	92	22	QIIFGGVDNAKYGPGPGGPGPG	GQI	PGV	0.01763	56.66
seq_1	205	224	20	QYTLLLIYLSVAAAYPSLNK	QQY	NKV	0.01762	56.69
seq_1	149	169	21	VTYQNVPAGYRPFVAAYMLLQ	LVT	LQF	0.01761	56.72
seq_1	27	47	21	DKCQLLGPGPGADFCKQKGTY	YDK	TYD	0.01758	56.74
seq_1	4	22	19	HALSEAAAKEFAASLQGDD	PHA	DDG	0.01754	56.77
seq_1	282	301	20	AAIIGIAAAYISTFEGAGNN	GAA	NNM	0.01753	56.8
seq_1	30	49	20	QLLGPGPGADFCKQKGTYDP	CQL	DPS	0.01748	56.83
seq_1	99	119	21	AFPVTNGQEGKTSKGPGPGPY	KAF	PYD	0.01748	56.86
seq_1	231	253	23	APQCAAYHVGITKGLNDWNYPVA	VAP	VAA	0.01747	56.89
seq_1	173	193	21	LSLCVSVAAAYRILLSRILPS	LLS	PSL	0.01744	56.92
seq_1	165	179	15	YMLLQFLLLSLCVSV	AYM	SVA	0.01732	56.95
seq_1	201	215	15	YMLQQYTLLLIYLSV	AYM	SVA	0.01732	56.95
seq_1	139	152	14	PISSESAAYLVTYQ	YPI	YQN	0.01727	57.01
seq_1	131	148	18	NGLNDWNYPISSESAAYL	SNG	YLV	0.01726	57.04
seq_1	35	54	20	GPGADFCKQKGTYDPSGSSA	PGP	SAS	0.01721	57.07
seq_1	133	149	17	LNDWNYPISSESAAYLV	GLN	LVT	0.01721	57.1
seq_1	111	131	21	SKGPGPGPYDKCQLLFAAYSN	TSK	SNG	0.01717	57.13
seq_1	269	289	21	LLAAYNNMRLTFGAAIIGIAA	ALL	AAA	0.01715	57.16
seq_1	245	263	19	LNDWNYPVAAYMFLKNIFI	GLN	FIA	0.01712	57.18
seq_1	213	231	19	LSVAAAYPSLNKVSTLFVA	YLS	VAP	0.01711	57.21
seq_1	227	244	18	TLFVAPQCAAYHVGITKG	STL	KGL	0.01705	57.24
seq_1	203	223	21	LQQYTLLLIYLSVAAAYPSLN	MLQ	LNK	0.01705	57.27
seq_1	123	141	19	QLLFAAYSNGLNDWNYPIS	CQL	ISS	0.01704	57.3
seq_1	88	110	23	GPGPGVVKTPKAFPVTNGQEGKT	GGP	KTS	0.017	57.33
seq_1	3	17	15	PHALSEAAAKEFAAS	PPH	ASL	0.01698	57.36
seq_1	221	240	20	SLNKVSTLFVAPQCAAYHVG	PSL	VGI	0.01695	57.39
seq_1	45	65	21	GTYDPSGSSASQDGPGPGNSP	KGT	SPD	0.01692	57.42
seq_1	165	182	18	YMLLQFLLLSLCVSVAAA	AYM	AAY	0.0169	57.45
seq_1	201	218	18	YMLQQYTLLLIYLSVAAA	AYM	AAY	0.0169	57.45
seq_1	255	272	18	YMFLKNIFIALAIALLAA	AYM	AAY	0.0169	57.45
seq_1	275	293	19	NMRLTFGAAIIGIAAAYIS	NNM	IST	0.01687	57.54
seq_1	83	105	23	GPGPGGPGPGVVKTPKAFPVTNG	YGP	NGQ	0.01682	57.57
seq_1	15	34	20	AASLQGDDGQPYDKCQLLGP	FAA	GPG	0.01679	57.6
seq_1	188	207	20	SRILPSLSQAVAAYMLQQYT	LSR	YTL	0.01676	57.62
seq_1	306	327	22	FAAYTVTAPPGGTDTVIIREPP	TFA	PPN	0.01673	57.65
seq_1	163	182	20	AAYMLLQFLLLSLCVSVAAA	VAA	AAY	0.01673	57.68
seq_1	199	218	20	AAYMLQQYTLLLIYLSVAAA	VAA	AAY	0.01673	57.68
seq_1	253	272	20	AAYMFLKNIFIALAIALLAA	VAA	AAY	0.01673	57.68
seq_1	178	195	18	SVAAAYRILLSRILPSLS	VSV	LSQ	0.01672	57.77
seq_1	131	150	20	NGLNDWNYPISSESAAYLVT	SNG	VTY	0.01669	57.8
seq_1	47	64	18	YDPSGSSASQDGPGPGNS	TYD	NSP	0.01669	57.83
seq_1	87	99	13	GGPGPGVVKTPKA	PGG	KAF	0.0166	57.86
seq_1	136	156	21	WNYPISSESAAYLVTYQNVPA	DWN	PAG	0.01655	57.89
seq_1	195	213	19	SQAVAAYMLQQYTLLLIYL	LSQ	YLS	0.01653	57.92
seq_1	228	246	19	LFVAPQCAAYHVGITKGLN	TLF	LND	0.01649	57.95
seq_1	258	276	19	LKNIFIALAIALLAAYNNM	FLK	NMR	0.01639	57.98
seq_1	38	59	22	ADFCKQKGTYDPSGSSASQDGP	GAD	GPG	0.01639	58.01
seq_1	105	127	23	GQEGKTSKGPGPGPYDKCQLLFA	NGQ	FAA	0.01639	58.04
seq_1	186	199	14	LLSRILPSLSQAVA	ILL	VAA	0.01638	58.06
seq_1	308	325	18	AYTVTAPPGGTDTVIIRE	AAY	REP	0.01634	58.09
seq_1	124	136	13	LLFAAYSNGLNDW	QLL	DWN	0.01633	58.12
seq_1	17	35	19	SLQGDDGQPYDKCQLLGPG	ASL	PGP	0.01632	58.15
seq_1	193	210	18	SLSQAVAAYMLQQYTLLL	PSL	LLI	0.01631	58.18
seq_1	293	311	19	STFEGAGNNMRLTFAAYTV	IST	TVT	0.01623	58.21
seq_1	240	260	21	GITKGLNDWNYPVAAYMFLKN	VGI	KNI	0.0162	58.24
seq_1	118	135	18	PYDKCQLLFAAYSNGLND	GPY	NDW	0.01617	58.27
seq_1	238	259	22	HVGITKGLNDWNYPVAAYMFLK	YHV	LKN	0.01614	58.3
seq_1	256	273	18	MFLKNIFIALAIALLAAY	YMF	AYN	0.01611	58.33
seq_1	31	47	17	LLGPGPGADFCKQKGTY	QLL	TYD	0.01609	58.36
seq_1	291	310	20	YISTFEGAGNNMRLTFAAYT	AYI	YTV	0.01608	58.39
seq_1	199	211	13	AAYMLQQYTLLLI	VAA	LIY	0.01608	58.42
seq_1	132	152	21	GLNDWNYPISSESAAYLVTYQ	NGL	YQN	0.01607	58.45
seq_1	56	76	21	QDGPGPGNSPDAATGQIIFGG	SQD	GGV	0.01604	58.48
seq_1	224	243	20	KVSTLFVAPQCAAYHVGITK	NKV	TKG	0.016	58.5
seq_1	92	109	18	GVVKTPKAFPVTNGQEGK	PGV	GKT	0.01592	58.53
seq_1	207	219	13	TLLLIYLSVAAAY	YTL	AYP	0.01591	58.56
seq_1	217	238	22	AAYPSLNKVSTLFVAPQCAAYH	AAA	YHV	0.01589	58.59
[truncated: 1,411 more rows]

## Sheet: Aggrescan
Model	Average A3D Score
input	0.0306
model_7	-0.0742
model_6	-0.0881
model_4	-0.1177
model_5	-0.1404
model_0	-0.1479
model_1	-0.1589
model_9	-0.1625
model_2	-0.1827
model_10	-0.204
model_8	-0.2109
model_3	-0.2166
model_11	-0.2323
